# Supplementary material for: Metabolism-associated molecular classification of cervical cancer
Source: BMC Womens Health. 2023 Oct 26;23:555. doi: 10.1186/s12905-023-02712-6 (PMC10605340; doi:10.1186/s12905-023-02712-6)
Supplement: Supplementary file 2 — Additional file 2: Tables S1-S9. [file 12905_2023_2712_MOESM2_ESM.xlsx]

## Sheet: Supplementary Table 1
Supplementary Table 1: Relationship between mutation status of metabolism-related genes and prognosis
.id	MutCount	NonCount	DeathMuta	DeathNon	HR	CI	p.val
AASDH	6	270	2(2.99%)	65(97.01%)	1.415	0.269-7.433	0.627
AASS	7	269	1(1.49%)	66(98.51%)	0.398	0.111-1.421	0.342
ABCA1	6	270	1(1.49%)	66(98.51%)	0.502	0.121-2.075	0.484
ABCA3	8	268	1(1.49%)	66(98.51%)	0.434	0.115-1.635	0.393
ABCA4	11	265	2(2.99%)	65(97.01%)	0.646	0.205-2.037	0.538
ABCA8	6	270	3(4.48%)	64(95.52%)	3.949	0.427-36.5	0.012
ABCB1	6	270	0(0%)	67(100%)	0	0-0	0.2
ABCB11	6	270	0(0%)	67(100%)	0	0-0	0.284
ABCB4	8	268	3(4.48%)	64(95.52%)	2.744	0.426-17.682	0.074
ABCC11	4	272	1(1.49%)	66(98.51%)	0.989	0.139-7.046	0.991
ABCC3	7	269	3(4.48%)	64(95.52%)	1.14	0.333-3.9	0.824
ABCC4	6	270	0(0%)	67(100%)	0	0-0	0.256
ABCC5	5	271	1(1.49%)	66(98.51%)	0.699	0.133-3.684	0.72
ABCC8	6	270	2(2.99%)	65(97.01%)	1.838	0.28-12.071	0.388
ABCC9	7	269	4(5.97%)	63(94.03%)	1.718	0.472-6.251	0.287
ABCD1	5	271	2(2.99%)	65(97.01%)	1.824	0.28-11.889	0.395
ABL1	7	269	2(2.99%)	65(97.01%)	0.979	0.243-3.945	0.977
ABL2	6	270	2(2.99%)	65(97.01%)	1.414	0.269-7.424	0.627
ACACA	9	267	2(2.99%)	65(97.01%)	1.115	0.254-4.907	0.879
ACACB	10	266	3(4.48%)	64(95.52%)	1.445	0.366-5.704	0.53
ACAD10	5	271	1(1.49%)	66(98.51%)	2.103	0.123-36.057	0.449
ACAD11	7	269	3(4.48%)	64(95.52%)	1.2	0.341-4.225	0.757
ACE	5	271	0(0%)	67(100%)	0	0-0	0.315
ACHE	5	271	2(2.99%)	65(97.01%)	2.411	0.282-20.629	0.204
ACLY	8	268	0(0%)	67(100%)	0	0-0	0.134
ACSBG1	6	270	0(0%)	67(100%)	0	0-0	0.317
ACSF2	8	268	3(4.48%)	64(95.52%)	1.915	0.399-9.184	0.261
ACSF3	5	271	1(1.49%)	66(98.51%)	1.166	0.139-9.793	0.878
ACSL4	6	270	1(1.49%)	66(98.51%)	0.678	0.132-3.491	0.698
ACSM4	5	271	1(1.49%)	66(98.51%)	1.243	0.138-11.156	0.828
ACSS1	6	270	1(1.49%)	66(98.51%)	0.685	0.132-3.55	0.705
ACVR2A	5	271	1(1.49%)	66(98.51%)	0.787	0.136-4.571	0.811
ADCY1	5	271	2(2.99%)	65(97.01%)	1.876	0.28-12.553	0.372
ADCY10	8	268	2(2.99%)	65(97.01%)	0.62	0.201-1.918	0.5
ADCY2	5	271	1(1.49%)	66(98.51%)	1.175	0.139-9.95	0.872
ADCY4	5	271	0(0%)	67(100%)	0	0-0	0.354
ADCY5	7	269	1(1.49%)	66(98.51%)	0.583	0.127-2.673	0.586
ADCY8	8	268	1(1.49%)	66(98.51%)	0.489	0.12-1.99	0.468
ADCY9	10	266	2(2.99%)	65(97.01%)	0.517	0.183-1.463	0.342
AGPS	5	271	1(1.49%)	66(98.51%)	1.815	0.129-25.496	0.547
AHCTF1	11	265	2(2.99%)	65(97.01%)	0.73	0.217-2.462	0.659
AK7	7	269	1(1.49%)	66(98.51%)	0.666	0.131-3.377	0.684
AK9	12	264	1(1.49%)	66(98.51%)	0.267	0.092-0.771	0.158
AKT1	6	270	0(0%)	67(100%)	0	0-0	0.242
AKT2	4	272	0(0%)	67(100%)	0	0-0	0.428
AKT3	6	270	1(1.49%)	66(98.51%)	0.531	0.124-2.283	0.523
ALAS1	5	271	2(2.99%)	65(97.01%)	3.635	0.263-50.163	0.053
ALDH1L1	5	271	1(1.49%)	66(98.51%)	1.384	0.137-13.997	0.745
ALG1	5	271	1(1.49%)	66(98.51%)	1.25	0.138-11.304	0.824
ALG13	12	264	1(1.49%)	66(98.51%)	0.25	0.089-0.703	0.136
ALG6	5	271	0(0%)	67(100%)	0	0-0	0.248
ALK	8	268	1(1.49%)	66(98.51%)	0.685	0.132-3.548	0.704
ALOX12B	5	271	1(1.49%)	66(98.51%)	1.268	0.138-11.627	0.813
ALOX5	6	270	1(1.49%)	66(98.51%)	0.903	0.138-5.916	0.919
AMD1	5	271	1(1.49%)	66(98.51%)	0.43	0.115-1.613	0.387
AMPD1	6	270	1(1.49%)	66(98.51%)	0.424	0.114-1.572	0.375
AOAH	5	271	1(1.49%)	66(98.51%)	0.469	0.119-1.856	0.441
APOB	17	259	7(10.45%)	60(89.55%)	1.599	0.618-4.138	0.235
ARID4B	6	270	3(4.48%)	64(95.52%)	1.709	0.387-7.551	0.357
ASH1L	11	265	1(1.49%)	66(98.51%)	0.318	0.101-1.005	0.23
ASPH	7	269	1(1.49%)	66(98.51%)	0.874	0.137-5.559	0.893
ATM	11	265	3(4.48%)	64(95.52%)	0.962	0.308-2.999	0.947
ATP10A	16	260	4(5.97%)	63(94.03%)	1.413	0.434-4.6	0.498
ATP1A4	5	271	3(4.48%)	64(95.52%)	3.025	0.429-21.34	0.048
ATP2A1	5	271	2(2.99%)	65(97.01%)	3.104	0.274-35.205	0.096
ATP2A2	5	271	1(1.49%)	66(98.51%)	0.689	0.132-3.586	0.709
ATP2A3	5	271	1(1.49%)	66(98.51%)	1.577	0.134-18.585	0.647
ATP2B1	8	268	1(1.49%)	66(98.51%)	0.451	0.117-1.74	0.417
ATP2B2	7	269	3(4.48%)	64(95.52%)	2.178	0.411-11.539	0.176
ATP2B3	6	270	2(2.99%)	65(97.01%)	2.264	0.282-18.156	0.241
ATP2B4	6	270	1(1.49%)	66(98.51%)	0.796	0.136-4.663	0.82
ATP2C1	4	272	0(0%)	67(100%)	0	0-0	0.202
ATP8B1	5	271	2(2.99%)	65(97.01%)	2.358	0.282-19.718	0.217
ATP8B2	9	267	2(2.99%)	65(97.01%)	0.649	0.205-2.055	0.544
ATR	10	266	3(4.48%)	64(95.52%)	1.199	0.341-4.221	0.758
B4GALNT3	4	272	1(1.49%)	66(98.51%)	0.735	0.134-4.031	0.758
BCR	5	271	2(2.99%)	65(97.01%)	1.919	0.281-13.106	0.355
BIRC6	16	260	2(2.99%)	65(97.01%)	0.321	0.137-0.749	0.093
BMPR2	8	268	1(1.49%)	66(98.51%)	0.381	0.109-1.328	0.319
BMX	5	271	1(1.49%)	66(98.51%)	1.495	0.135-16.515	0.688
BTK	7	269	2(2.99%)	65(97.01%)	0.671	0.208-2.163	0.574
BUB1	5	271	2(2.99%)	65(97.01%)	3.509	0.266-46.292	0.061
C1GALT1C1	5	271	1(1.49%)	66(98.51%)	1.139	0.139-9.335	0.897
CAD	8	268	1(1.49%)	66(98.51%)	0.608	0.128-2.874	0.617
CAPN3	6	270	0(0%)	67(100%)	0	0-0	0.247
CBLB	7	269	2(2.99%)	65(97.01%)	1.045	0.248-4.395	0.951
CDC42BPA	8	268	1(1.49%)	66(98.51%)	0.599	0.128-2.8	0.606
CDC42BPB	7	269	1(1.49%)	66(98.51%)	0.646	0.13-3.201	0.662
CDK10	6	270	1(1.49%)	66(98.51%)	0.732	0.134-4.002	0.756
CDK11B	5	271	1(1.49%)	66(98.51%)	0.609	0.129-2.89	0.618
CDK12	16	260	6(8.96%)	61(91.04%)	1.113	0.463-2.673	0.803
CDK13	8	268	1(1.49%)	66(98.51%)	0.408	0.112-1.478	0.356
CDK17	5	271	2(2.99%)	65(97.01%)	2.748	0.279-27.094	0.141
CDKL5	6	270	0(0%)	67(100%)	0	0-0	0.159
CELSR3	11	265	3(4.48%)	64(95.52%)	0.853	0.29-2.504	0.787
CERK	4	272	1(1.49%)	66(98.51%)	0.81	0.136-4.815	0.833
CES1	5	271	2(2.99%)	65(97.01%)	2.193	0.282-17.03	0.259
CHD9	7	269	0(0%)	67(100%)	0	0-0	0.144
CHIA	4	272	0(0%)	67(100%)	0	0-0	0.267
CHST1	5	271	3(4.48%)	64(95.52%)	3.123	0.43-22.705	0.042
CHST5	5	271	0(0%)	67(100%)	0	0-0	0.175
CHUK	4	272	0(0%)	67(100%)	0	0-0	0.252
CIT	9	267	0(0%)	67(100%)	0	0-0	0.131
CLK2	6	270	2(2.99%)	65(97.01%)	1.426	0.27-7.538	0.618
CLK3	6	270	0(0%)	67(100%)	0	0-0	0.296
COLGALT2	5	271	2(2.99%)	65(97.01%)	1.852	0.28-12.239	0.383
COPG1	5	271	0(0%)	67(100%)	0	0-0	0.219
CP	6	270	1(1.49%)	66(98.51%)	1.028	0.139-7.61	0.978
CPT1A	6	270	0(0%)	67(100%)	0	0-0	0.193
CPT1B	7	269	1(1.49%)	66(98.51%)	0.616	0.129-2.943	0.626
CREBBP	20	256	3(4.48%)	64(95.52%)	0.625	0.244-1.598	0.421
CROT	5	271	0(0%)	67(100%)	0	0-0	0.234
CSF1R	6	270	1(1.49%)	66(98.51%)	0.69	0.132-3.599	0.71
CSGALNACT1	5	271	1(1.49%)	66(98.51%)	0.504	0.122-2.093	0.487
CSNK1G1	5	271	0(0%)	67(100%)	0	0-0	0.282
CTDP1	5	271	0(0%)	67(100%)	0	0-0	0.199
CUBN	20	256	2(2.99%)	65(97.01%)	0.254	0.118-0.55	0.037
CYP27A1	5	271	1(1.49%)	66(98.51%)	1.371	0.137-13.715	0.752
CYP2A6	6	270	1(1.49%)	66(98.51%)	0.598	0.128-2.797	0.606
CYP2B6	5	271	2(2.99%)	65(97.01%)	1.796	0.279-11.546	0.407
CYP2C9	7	269	4(5.97%)	63(94.03%)	1.882	0.489-7.245	0.211
DAGLA	6	270	2(2.99%)	65(97.01%)	1.21	0.259-5.645	0.79
DAPK1	5	271	1(1.49%)	66(98.51%)	1.134	0.139-9.247	0.901
DDR2	6	270	1(1.49%)	66(98.51%)	2.022	0.125-32.829	0.474
DGKG	6	270	1(1.49%)	66(98.51%)	0.486	0.12-1.968	0.46
DGKI	6	270	1(1.49%)	66(98.51%)	0.558	0.125-2.482	0.556
DGKK	13	263	2(2.99%)	65(97.01%)	0.566	0.192-1.671	0.421
DHPS	5	271	2(2.99%)	65(97.01%)	1.305	0.264-6.437	0.71
DHTKD1	5	271	0(0%)	67(100%)	0	0-0	0.454
DNAJC6	4	272	1(1.49%)	66(98.51%)	1.091	0.139-8.566	0.931
DNMT1	9	267	3(4.48%)	64(95.52%)	1.683	0.385-7.352	0.372
DNMT3A	5	271	0(0%)	67(100%)	0	0-0	0.286
DOT1L	5	271	1(1.49%)	66(98.51%)	0.89	0.138-5.752	0.908
DPYD	7	269	1(1.49%)	66(98.51%)	0.397	0.111-1.417	0.34
DUOX2	6	270	2(2.99%)	65(97.01%)	1.243	0.261-5.917	0.761
DUSP16	5	271	0(0%)	67(100%)	0	0-0	0.097
DUSP27	7	269	1(1.49%)	66(98.51%)	0.649	0.131-3.223	0.664
DYRK1A	8	268	1(1.49%)	66(98.51%)	0.453	0.117-1.751	0.419
DZIP3	6	270	1(1.49%)	66(98.51%)	0.838	0.137-5.134	0.86
ECE2	8	268	1(1.49%)	66(98.51%)	0.332	0.103-1.07	0.248
ECHDC2	5	271	2(2.99%)	65(97.01%)	2.61	0.28-24.307	0.164
EEF2	5	271	1(1.49%)	66(98.51%)	1.386	0.137-14.027	0.744
EGFR	8	268	2(2.99%)	65(97.01%)	0.798	0.225-2.832	0.753
EHMT1	8	268	1(1.49%)	66(98.51%)	0.675	0.132-3.46	0.694
EHMT2	7	269	2(2.99%)	65(97.01%)	1.285	0.264-6.267	0.726
EIF2AK1	9	267	1(1.49%)	66(98.51%)	0.474	0.119-1.886	0.447
ENGASE	6	270	1(1.49%)	66(98.51%)	0.575	0.127-2.611	0.577
ENO1	5	271	0(0%)	67(100%)	0	0-0	0.186
ENPP2	8	268	2(2.99%)	65(97.01%)	0.933	0.239-3.644	0.923
ENPP3	6	270	2(2.99%)	65(97.01%)	0.896	0.235-3.412	0.879
EP300	37	239	12(17.91%)	55(82.09%)	1.674	0.791-3.542	0.102
EPHA10	5	271	1(1.49%)	66(98.51%)	0.665	0.131-3.367	0.683
EPHA2	12	264	1(1.49%)	66(98.51%)	0.225	0.084-0.602	0.104
EPHA3	8	268	0(0%)	67(100%)	0	0-0	0.326
EPHA4	6	270	1(1.49%)	66(98.51%)	0.827	0.137-5.01	0.85
EPHA5	8	268	1(1.49%)	66(98.51%)	0.478	0.119-1.915	0.453
EPHA6	6	270	2(2.99%)	65(97.01%)	0.839	0.23-3.069	0.806
EPHA8	7	269	1(1.49%)	66(98.51%)	0.675	0.132-3.455	0.694
EPHB1	5	271	0(0%)	67(100%)	0	0-0	0.146
EPHB2	9	267	1(1.49%)	66(98.51%)	0.408	0.112-1.48	0.357
EPHB3	6	270	0(0%)	67(100%)	0	0-0	0.232
EPHB6	6	270	2(2.99%)	65(97.01%)	1.51	0.273-8.359	0.563
ERBB2	12	264	5(7.46%)	62(92.54%)	2.072	0.587-7.314	0.109
ERBB3	13	263	5(7.46%)	62(92.54%)	1.88	0.563-6.275	0.167
ERBB4	7	269	2(2.99%)	65(97.01%)	1.504	0.272-8.298	0.566
ERN1	5	271	0(0%)	67(100%)	0	0-0	0.448
ETNPPL	5	271	0(0%)	67(100%)	0	0-0	0.243
EZH1	7	269	2(2.99%)	65(97.01%)	2.073	0.282-15.242	0.298
FAH	6	270	1(1.49%)	66(98.51%)	1.589	0.134-18.878	0.642
FAS	5	271	2(2.99%)	65(97.01%)	1.362	0.267-6.945	0.665
FASN	8	268	2(2.99%)	65(97.01%)	0.881	0.234-3.316	0.859
FDPS	5	271	0(0%)	67(100%)	0	0-0	0.294
FGA	6	270	2(2.99%)	65(97.01%)	1.805	0.28-11.658	0.403
FGFR2	5	271	0(0%)	67(100%)	0	0-0	0.285
FIG4	6	270	4(5.97%)	63(94.03%)	2.447	0.532-11.241	0.072
FKBP10	6	270	1(1.49%)	66(98.51%)	0.595	0.128-2.77	0.601
FKBP4	4	272	0(0%)	67(100%)	0	0-0	0.271
FLT1	11	265	3(4.48%)	64(95.52%)	1.656	0.383-7.157	0.386
FLT3	5	271	1(1.49%)	66(98.51%)	1.13	0.139-9.186	0.903
FLT4	8	268	2(2.99%)	65(97.01%)	1.162	0.257-5.266	0.833
FMO5	7	269	1(1.49%)	66(98.51%)	0.591	0.127-2.739	0.597
FRMPD2	7	269	2(2.99%)	65(97.01%)	1.114	0.253-4.893	0.881
FTCD	5	271	0(0%)	67(100%)	0	0-0	0.529
FUT8	5	271	0(0%)	67(100%)	0	0-0	0.191
GAA	5	271	0(0%)	67(100%)	0	0-0	0.246
GAD1	4	272	1(1.49%)	66(98.51%)	2.032	0.124-33.212	0.472
GAK	5	271	0(0%)	67(100%)	0	0-0	0.242
GANAB	10	266	2(2.99%)	65(97.01%)	0.88	0.234-3.313	0.858
GDA	5	271	1(1.49%)	66(98.51%)	0.905	0.138-5.939	0.921
GFPT1	5	271	3(4.48%)	64(95.52%)	1.527	0.373-6.246	0.465
GFPT2	7	269	2(2.99%)	65(97.01%)	1.465	0.271-7.916	0.591
GGT5	5	271	1(1.49%)	66(98.51%)	0.762	0.135-4.305	0.786
GK5	5	271	3(4.48%)	64(95.52%)	3.87	0.428-34.995	0.013
GMPS	5	271	0(0%)	67(100%)	0	0-0	0.173
GNE	5	271	1(1.49%)	66(98.51%)	1.044	0.139-7.845	0.966
GNPTAB	8	268	3(4.48%)	64(95.52%)	2.035	0.405-10.222	0.218
GOT1	4	272	1(1.49%)	66(98.51%)	0.817	0.136-4.901	0.841
GPAM	5	271	1(1.49%)	66(98.51%)	0.728	0.134-3.967	0.752
GRK7	5	271	1(1.49%)	66(98.51%)	1.124	0.139-9.091	0.907
GUCY1A2	5	271	0(0%)	67(100%)	0	0-0	0.2
GUCY2D	5	271	0(0%)	67(100%)	0	0-0	0.528
GUCY2F	7	269	0(0%)	67(100%)	0	0-0	0.358
HDAC3	5	271	1(1.49%)	66(98.51%)	0.81	0.136-4.823	0.834
HDLBP	9	267	1(1.49%)	66(98.51%)	0.453	0.117-1.75	0.418
HECTD1	9	267	2(2.99%)	65(97.01%)	0.616	0.2-1.898	0.494
HECTD2	6	270	0(0%)	67(100%)	0	0-0	0.198
HECTD3	5	271	0(0%)	67(100%)	0	0-0	0.261
HECW1	9	267	1(1.49%)	66(98.51%)	0.612	0.129-2.911	0.622
HECW2	8	268	1(1.49%)	66(98.51%)	0.434	0.115-1.633	0.392
HELZ2	13	263	1(1.49%)	66(98.51%)	0.366	0.108-1.249	0.298
HEPH	6	270	0(0%)	67(100%)	0	0-0	0.339
HERC1	14	262	0(0%)	67(100%)	0	0-0	0.034
HERC2	14	262	4(5.97%)	63(94.03%)	1.174	0.397-3.475	0.755
HIF1A	7	269	0(0%)	67(100%)	0	0-0	0.215
HIPK1	7	269	3(4.48%)	64(95.52%)	1.775	0.391-8.052	0.324
HK1	5	271	0(0%)	67(100%)	0	0-0	0.279
HK2	7	269	1(1.49%)	66(98.51%)	1.015	0.139-7.425	0.988
HLCS	5	271	3(4.48%)	64(95.52%)	2.949	0.428-20.303	0.054
HLTF	7	269	2(2.99%)	65(97.01%)	1.666	0.277-10.022	0.471
HPSE2	5	271	2(2.99%)	65(97.01%)	1.557	0.274-8.842	0.534
HS6ST2	4	272	0(0%)	67(100%)	0	0-0	0.351
HSD17B4	12	264	4(5.97%)	63(94.03%)	2.098	0.508-8.66	0.14
HSPG2	17	259	4(5.97%)	63(94.03%)	0.954	0.355-2.569	0.928
HUWE1	27	249	9(13.43%)	58(86.57%)	1.776	0.736-4.287	0.103
IDS	9	267	2(2.99%)	65(97.01%)	1.385	0.268-7.16	0.647
INPP4A	5	271	0(0%)	67(100%)	0	0-0	0.238
INPP4B	6	270	0(0%)	67(100%)	0	0-0	0.225
INPP5D	6	270	1(1.49%)	66(98.51%)	0.68	0.132-3.502	0.699
INSR	7	269	2(2.99%)	65(97.01%)	1.643	0.276-9.77	0.483
ITCH	7	269	0(0%)	67(100%)	0	0-0	0.108
ITPKC	6	270	2(2.99%)	65(97.01%)	1.648	0.276-9.819	0.481
JAK2	7	269	2(2.99%)	65(97.01%)	1.151	0.256-5.181	0.844
JAK3	7	269	1(1.49%)	66(98.51%)	0.448	0.117-1.722	0.412
KALRN	11	265	0(0%)	67(100%)	0	0-0	0.049
KAT2A	5	271	1(1.49%)	66(98.51%)	0.744	0.134-4.12	0.768
KAT6A	7	269	0(0%)	67(100%)	0	0-0	0.134
KAT6B	6	270	0(0%)	67(100%)	0	0-0	0.515
KDR	4	272	0(0%)	67(100%)	0	0-0	0.228
KIT	7	269	0(0%)	67(100%)	0	0-0	0.138
KL	5	271	0(0%)	67(100%)	0	0-0	0.225
KMT2A	8	268	0(0%)	67(100%)	0	0-0	0.209
KMT2B	13	263	4(5.97%)	63(94.03%)	1.023	0.369-2.84	0.964
KMT2C	54	222	12(17.91%)	55(82.09%)	0.687	0.392-1.203	0.229
KMT2D	41	235	15(22.39%)	52(77.61%)	1.392	0.738-2.626	0.257
KMT2E	7	269	0(0%)	67(100%)	0	0-0	0.266
L1CAM	7	269	1(1.49%)	66(98.51%)	0.544	0.124-2.375	0.538
LATS1	12	264	3(4.48%)	64(95.52%)	0.938	0.305-2.887	0.913
LCMT2	5	271	2(2.99%)	65(97.01%)	1.751	0.279-11.008	0.428
LCT	8	268	1(1.49%)	66(98.51%)	0.687	0.132-3.565	0.706
LIMK1	6	270	1(1.49%)	66(98.51%)	0.698	0.133-3.677	0.72
LMTK2	8	268	1(1.49%)	66(98.51%)	0.583	0.127-2.674	0.587
LMTK3	10	266	2(2.99%)	65(97.01%)	0.83	0.229-3.013	0.794
LPIN2	8	268	3(4.48%)	64(95.52%)	1.238	0.345-4.44	0.717
LRP2	23	253	3(4.48%)	64(95.52%)	0.42	0.189-0.931	0.128
LRRK1	6	270	2(2.99%)	65(97.01%)	3.17	0.272-36.89	0.089
LRRK2	15	261	7(10.45%)	60(89.55%)	2.053	0.71-5.934	0.065
LRSAM1	6	270	1(1.49%)	66(98.51%)	0.616	0.129-2.942	0.626
MAN1B1	5	271	0(0%)	67(100%)	0	0-0	0.176
MAN2B1	10	266	2(2.99%)	65(97.01%)	0.599	0.197-1.818	0.469
MAN2B2	5	271	2(2.99%)	65(97.01%)	2.234	0.282-17.671	0.248
MAP3K1	5	271	1(1.49%)	66(98.51%)	0.582	0.127-2.67	0.586
MAP3K11	5	271	3(4.48%)	64(95.52%)	1.992	0.403-9.84	0.234
MAP3K13	5	271	2(2.99%)	65(97.01%)	1.168	0.257-5.307	0.828
MAP3K14	5	271	1(1.49%)	66(98.51%)	1.874	0.128-27.452	0.525
MAP3K15	12	264	1(1.49%)	66(98.51%)	0.307	0.099-0.953	0.215
MAP3K4	9	267	0(0%)	67(100%)	0	0-0	0.1
MAP3K5	11	265	0(0%)	67(100%)	0	0-0	0.06
MAP3K6	8	268	5(7.46%)	62(92.54%)	4.343	0.725-26.008	0.001
MAP3K9	5	271	1(1.49%)	66(98.51%)	0.663	0.131-3.352	0.681
MAP4K1	5	271	2(2.99%)	65(97.01%)	1.658	0.277-9.936	0.476
MAP4K3	8	268	2(2.99%)	65(97.01%)	1.306	0.265-6.446	0.709
MAP4K4	5	271	0(0%)	67(100%)	0	0-0	0.199
MAPK1	12	264	2(2.99%)	65(97.01%)	0.543	0.188-1.57	0.385
MAPK7	6	270	2(2.99%)	65(97.01%)	1.789	0.279-11.466	0.41
MARK1	5	271	2(2.99%)	65(97.01%)	1.52	0.273-8.464	0.556
MARS2	5	271	1(1.49%)	66(98.51%)	0.602	0.128-2.831	0.608
MAST1	7	269	0(0%)	67(100%)	0	0-0	0.115
MAST2	4	272	1(1.49%)	66(98.51%)	0.809	0.136-4.813	0.833
MAST3	8	268	1(1.49%)	66(98.51%)	0.427	0.114-1.591	0.382
MAST4	13	263	5(7.46%)	62(92.54%)	1.278	0.464-3.522	0.596
MBOAT7	6	270	1(1.49%)	66(98.51%)	0.565	0.126-2.532	0.564
MED1	14	262	0(0%)	67(100%)	0	0-0	0.045
MEPCE	5	271	1(1.49%)	66(98.51%)	1.246	0.138-11.217	0.827
MGAM	11	265	2(2.99%)	65(97.01%)	0.627	0.202-1.947	0.509
MGAT3	5	271	1(1.49%)	66(98.51%)	0.958	0.138-6.632	0.966
MGAT4C	8	268	3(4.48%)	64(95.52%)	1.095	0.328-3.661	0.878
MGAT5	7	269	1(1.49%)	66(98.51%)	0.448	0.117-1.723	0.413
MGAT5B	5	271	2(2.99%)	65(97.01%)	1.765	0.279-11.175	0.422
MIA3	11	265	2(2.99%)	65(97.01%)	0.719	0.215-2.405	0.644
MOCS1	5	271	1(1.49%)	66(98.51%)	0.556	0.125-2.467	0.552
MST1R	9	267	0(0%)	67(100%)	0	0-0	0.142
MTHFR	5	271	2(2.99%)	65(97.01%)	2.104	0.282-15.689	0.288
MTMR1	6	270	1(1.49%)	66(98.51%)	0.623	0.129-3.001	0.634
MTMR7	4	272	0(0%)	67(100%)	0	0-0	0.356
MTR	5	271	1(1.49%)	66(98.51%)	0.86	0.137-5.391	0.881
MTTP	5	271	2(2.99%)	65(97.01%)	1.2	0.259-5.564	0.799
MYCBP2	15	261	3(4.48%)	64(95.52%)	0.758	0.273-2.108	0.638
MYO3B	5	271	1(1.49%)	66(98.51%)	0.642	0.13-3.17	0.657
MYO5B	6	270	0(0%)	67(100%)	0	0-0	0.378
NAA15	9	267	2(2.99%)	65(97.01%)	0.808	0.226-2.886	0.765
NADK	5	271	0(0%)	67(100%)	0	0-0	0.274
NADSYN1	5	271	3(4.48%)	64(95.52%)	5.634	0.399-79.513	0.001
NAT10	5	271	1(1.49%)	66(98.51%)	1.134	0.139-9.248	0.901
NCOA1	5	271	0(0%)	67(100%)	0	0-0	0.137
NCOA6	7	269	1(1.49%)	66(98.51%)	0.428	0.115-1.596	0.384
NCOR1	13	263	2(2.99%)	65(97.01%)	0.617	0.2-1.9	0.496
NCOR2	8	268	0(0%)	67(100%)	0	0-0	0.169
NDST2	6	270	1(1.49%)	66(98.51%)	0.819	0.136-4.92	0.842
NDST3	7	269	2(2.99%)	65(97.01%)	1.318	0.265-6.551	0.699
NDST4	6	270	1(1.49%)	66(98.51%)	0.572	0.126-2.591	0.574
NEDD4	5	271	3(4.48%)	64(95.52%)	1.566	0.376-6.513	0.443
NEDD4L	6	270	1(1.49%)	66(98.51%)	1.631	0.133-20.018	0.623
NEK1	5	271	0(0%)	67(100%)	0	0-0	0.256
NEK8	7	269	0(0%)	67(100%)	0	0-0	0.12
NKTR	6	270	2(2.99%)	65(97.01%)	1.094	0.252-4.745	0.901
NLN	6	270	2(2.99%)	65(97.01%)	2.444	0.282-21.205	0.197
NMT2	6	270	2(2.99%)	65(97.01%)	2.965	0.276-31.878	0.11
NOS1	7	269	2(2.99%)	65(97.01%)	0.938	0.239-3.678	0.929
NOS2	6	270	1(1.49%)	66(98.51%)	0.538	0.124-2.332	0.531
NOS3	5	271	2(2.99%)	65(97.01%)	0.957	0.241-3.796	0.951
NPAS2	7	269	4(5.97%)	63(94.03%)	2.569	0.539-12.233	0.057
NPC1L1	5	271	1(1.49%)	66(98.51%)	0.705	0.133-3.741	0.727
NSD1	21	255	6(8.96%)	61(91.04%)	1.2	0.485-2.966	0.668
NTRK3	7	269	2(2.99%)	65(97.01%)	1.446	0.27-7.731	0.604
NUP153	8	268	2(2.99%)	65(97.01%)	1.155	0.256-5.206	0.841
NUP155	12	264	1(1.49%)	66(98.51%)	0.32	0.101-1.011	0.232
NUP160	8	268	2(2.99%)	65(97.01%)	0.878	0.234-3.298	0.855
NUP205	4	272	0(0%)	67(100%)	0	0-0	0.258
NUP210L	10	266	3(4.48%)	64(95.52%)	1.048	0.321-3.42	0.937
NUP214	6	270	2(2.99%)	65(97.01%)	1.006	0.245-4.125	0.993
NUP62	6	270	1(1.49%)	66(98.51%)	0.616	0.129-2.946	0.627
NUP98	6	270	1(1.49%)	66(98.51%)	0.924	0.138-6.176	0.937
OBSL1	8	268	0(0%)	67(100%)	0	0-0	0.191
OCRL	7	269	1(1.49%)	66(98.51%)	0.436	0.115-1.648	0.396
OGDH	5	271	0(0%)	67(100%)	0	0-0	0.314
OGDHL	5	271	0(0%)	67(100%)	0	0-0	0.262
OGT	5	271	0(0%)	67(100%)	0	0-0	0.146
OTUD5	5	271	1(1.49%)	66(98.51%)	1.14	0.139-9.351	0.896
PAK2	5	271	0(0%)	67(100%)	0	0-0	0.24
PARP14	12	264	1(1.49%)	66(98.51%)	0.404	0.112-1.455	0.35
PASK	5	271	2(2.99%)	65(97.01%)	1.878	0.281-12.572	0.371
PCYT1A	5	271	2(2.99%)	65(97.01%)	2.389	0.282-20.243	0.21
PDE10A	6	270	1(1.49%)	66(98.51%)	0.984	0.139-6.983	0.987
PDE1A	5	271	1(1.49%)	66(98.51%)	2.024	0.125-32.883	0.474
PDE1C	8	268	1(1.49%)	66(98.51%)	0.527	0.123-2.255	0.518
PDE3A	12	264	3(4.48%)	64(95.52%)	0.97	0.31-3.036	0.958
PDE4B	5	271	3(4.48%)	64(95.52%)	3.194	0.43-23.737	0.037
PDE5A	7	269	0(0%)	67(100%)	0	0-0	0.257
PDGFRA	5	271	2(2.99%)	65(97.01%)	2.408	0.282-20.581	0.205
PDHA1	5	271	2(2.99%)	65(97.01%)	1.885	0.281-12.657	0.368
PDHA2	6	270	3(4.48%)	64(95.52%)	1.984	0.403-9.772	0.236
PDIA4	5	271	1(1.49%)	66(98.51%)	1.708	0.131-22.207	0.59
PDSS1	5	271	0(0%)	67(100%)	0	0-0	0.16
PEAK1	10	266	4(5.97%)	63(94.03%)	1.775	0.478-6.585	0.259
PFAS	8	268	0(0%)	67(100%)	0	0-0	0.237
PGAP1	5	271	1(1.49%)	66(98.51%)	0.703	0.133-3.723	0.725
PHKA1	6	270	1(1.49%)	66(98.51%)	0.713	0.133-3.812	0.735
PHKA2	11	265	3(4.48%)	64(95.52%)	1.378	0.36-5.278	0.583
PHLPP1	8	268	0(0%)	67(100%)	0	0-0	0.151
PI4KA	7	269	0(0%)	67(100%)	0	0-0	0.111
PIGA	5	271	0(0%)	67(100%)	0	0-0	0.192
PIGG	6	270	2(2.99%)	65(97.01%)	1.6	0.275-9.299	0.508
PIK3C2A	6	270	2(2.99%)	65(97.01%)	1.29	0.264-6.307	0.722
PIK3C2B	7	269	1(1.49%)	66(98.51%)	0.625	0.129-3.023	0.637
PIK3C2G	5	271	0(0%)	67(100%)	0	0-0	0.214
PIK3CA	76	200	20(29.85%)	47(70.15%)	1.023	0.605-1.731	0.932
PIK3R1	11	265	0(0%)	67(100%)	0	0-0	0.063
PIK3R3	5	271	0(0%)	67(100%)	0	0-0	0.178
PIK3R4	9	267	2(2.99%)	65(97.01%)	0.947	0.24-3.733	0.939
PIKFYVE	6	270	3(4.48%)	64(95.52%)	1.619	0.381-6.887	0.409
PIP5K1C	5	271	0(0%)	67(100%)	0	0-0	0.489
PISD	4	272	1(1.49%)	66(98.51%)	1.423	0.136-14.855	0.724
PJA1	7	269	2(2.99%)	65(97.01%)	2.165	0.282-16.605	0.268
PKM	5	271	1(1.49%)	66(98.51%)	1.228	0.139-10.88	0.838
PLA2G4F	6	270	1(1.49%)	66(98.51%)	1.202	0.139-10.416	0.855
PLCB1	10	266	0(0%)	67(100%)	0	0-0	0.139
PLCB3	5	271	1(1.49%)	66(98.51%)	2.095	0.123-35.723	0.452
PLCB4	5	271	2(2.99%)	65(97.01%)	2.478	0.281-21.824	0.19
PLCE1	8	268	3(4.48%)	64(95.52%)	2.102	0.408-10.828	0.197
PLCG1	5	271	0(0%)	67(100%)	0	0-0	0.388
PLCH1	15	261	5(7.46%)	62(92.54%)	1.647	0.529-5.123	0.278
PLCH2	5	271	1(1.49%)	66(98.51%)	0.871	0.137-5.521	0.89
PLCL1	6	270	0(0%)	67(100%)	0	0-0	0.209
PLCL2	5	271	0(0%)	67(100%)	0	0-0	0.336
PLCZ1	6	270	1(1.49%)	66(98.51%)	1.003	0.139-7.249	0.998
PLD1	4	272	1(1.49%)	66(98.51%)	1.621	0.133-19.739	0.628
PLIN4	5	271	0(0%)	67(100%)	0	0-0	0.293
PLK3	4	272	2(2.99%)	65(97.01%)	1.664	0.277-10.003	0.473
PLK4	6	270	1(1.49%)	66(98.51%)	0.812	0.136-4.845	0.836
PLXNB3	8	268	1(1.49%)	66(98.51%)	0.694	0.132-3.632	0.714
PMPCA	5	271	0(0%)	67(100%)	0	0-0	0.182
PNPLA6	6	270	2(2.99%)	65(97.01%)	0.943	0.24-3.706	0.935
PNPLA7	5	271	0(0%)	67(100%)	0	0-0	0.267
POLA1	8	268	3(4.48%)	64(95.52%)	1.75	0.39-7.858	0.336
POLE	10	266	4(5.97%)	63(94.03%)	1.578	0.456-5.463	0.372
POLG	3	273	1(1.49%)	66(98.51%)	1.713	0.131-22.361	0.588
POLG2	5	271	1(1.49%)	66(98.51%)	1.128	0.139-9.158	0.904
POLN	5	271	0(0%)	67(100%)	0	0-0	0.345
POLQ	16	260	3(4.48%)	64(95.52%)	1.016	0.317-3.261	0.978
POLR1A	10	266	0(0%)	67(100%)	0	0-0	0.095
POLR1B	5	271	1(1.49%)	66(98.51%)	0.804	0.136-4.753	0.828
POLR2A	8	268	1(1.49%)	66(98.51%)	0.907	0.138-5.971	0.923
POLR3E	5	271	2(2.99%)	65(97.01%)	1.777	0.279-11.319	0.416
POLRMT	6	270	2(2.99%)	65(97.01%)	1.393	0.268-7.228	0.642
PORCN	6	270	1(1.49%)	66(98.51%)	0.531	0.124-2.282	0.522
PPEF1	8	268	0(0%)	67(100%)	0	0-0	0.077
PPIP5K2	6	270	1(1.49%)	66(98.51%)	0.686	0.132-3.562	0.706
PPP1R3A	9	267	2(2.99%)	65(97.01%)	0.756	0.22-2.598	0.695
PPP2R1A	6	270	2(2.99%)	65(97.01%)	1.108	0.253-4.854	0.886
PPP2R3A	4	272	2(2.99%)	65(97.01%)	2.537	0.281-22.919	0.178
PPP5C	5	271	0(0%)	67(100%)	0	0-0	0.253
PRKCA	7	269	3(4.48%)	64(95.52%)	1.419	0.364-5.532	0.551
PRKCI	5	271	0(0%)	67(100%)	0	0-0	0.556
PRKCZ	5	271	2(2.99%)	65(97.01%)	1.998	0.282-14.169	0.325
PRKD1	5	271	1(1.49%)	66(98.51%)	0.919	0.138-6.117	0.933
PRKDC	23	253	4(5.97%)	63(94.03%)	0.689	0.291-1.63	0.467
PRODH2	5	271	2(2.99%)	65(97.01%)	0.942	0.24-3.701	0.933
PTEN	17	259	5(7.46%)	62(92.54%)	1.595	0.521-4.882	0.31
PTK2B	5	271	0(0%)	67(100%)	0	0-0	0.458
PTK7	5	271	1(1.49%)	66(98.51%)	1.107	0.139-8.822	0.919
PTPN12	6	270	2(2.99%)	65(97.01%)	2.315	0.282-18.985	0.226
PTPN13	11	265	3(4.48%)	64(95.52%)	0.941	0.305-2.902	0.918
PTPN2	5	271	1(1.49%)	66(98.51%)	0.668	0.131-3.397	0.687
PTPN21	6	270	3(4.48%)	64(95.52%)	2.605	0.423-16.034	0.091
PTPN4	5	271	2(2.99%)	65(97.01%)	3.366	0.269-42.133	0.072
PTPRB	7	269	0(0%)	67(100%)	0	0-0	0.503
PTPRC	10	266	1(1.49%)	66(98.51%)	0.444	0.116-1.694	0.406
PTPRD	12	264	3(4.48%)	64(95.52%)	0.948	0.306-2.935	0.928
PTPRF	15	261	5(7.46%)	62(92.54%)	1.554	0.514-4.693	0.338
PTPRG	6	270	0(0%)	67(100%)	0	0-0	0.188
PTPRK	8	268	2(2.99%)	65(97.01%)	0.868	0.233-3.24	0.844
PTPRM	7	269	4(5.97%)	63(94.03%)	1.911	0.492-7.429	0.2
PTPRN2	5	271	1(1.49%)	66(98.51%)	0.714	0.133-3.824	0.736
PTPRQ	6	270	3(4.48%)	64(95.52%)	2.137	0.41-11.156	0.187
PTPRS	7	269	0(0%)	67(100%)	0	0-0	0.069
PTPRT	9	267	4(5.97%)	63(94.03%)	2.292	0.523-10.052	0.097
PTPRU	7	269	2(2.99%)	65(97.01%)	1.866	0.28-12.42	0.376
PXDN	10	266	1(1.49%)	66(98.51%)	0.401	0.112-1.442	0.348
PXDNL	11	265	3(4.48%)	64(95.52%)	1.213	0.342-4.3	0.743
PYGM	6	270	2(2.99%)	65(97.01%)	2.218	0.282-17.424	0.254
QTRT1	5	271	1(1.49%)	66(98.51%)	1.08	0.139-8.39	0.939
RALBP1	6	270	2(2.99%)	65(97.01%)	2.078	0.282-15.301	0.295
RANBP2	13	263	1(1.49%)	66(98.51%)	0.338	0.104-1.103	0.257
RBP3	6	270	1(1.49%)	66(98.51%)	0.622	0.129-2.997	0.634
REV3L	8	268	1(1.49%)	66(98.51%)	0.781	0.135-4.504	0.805
RNF123	6	270	1(1.49%)	66(98.51%)	0.398	0.111-1.423	0.343
RNF19A	5	271	0(0%)	67(100%)	0	0-0	0.204
RNF217	5	271	1(1.49%)	66(98.51%)	0.699	0.133-3.683	0.72
RNF40	8	268	2(2.99%)	65(97.01%)	0.808	0.226-2.889	0.766
RNF41	6	270	1(1.49%)	66(98.51%)	0.745	0.134-4.136	0.769
ROCK1	6	270	2(2.99%)	65(97.01%)	1.687	0.277-10.257	0.461
ROCK2	9	267	3(4.48%)	64(95.52%)	1.275	0.349-4.651	0.68
ROR2	6	270	1(1.49%)	66(98.51%)	0.41	0.113-1.49	0.356
ROS1	9	267	2(2.99%)	65(97.01%)	0.766	0.221-2.654	0.709
RPAP2	5	271	3(4.48%)	64(95.52%)	2.267	0.414-12.401	0.154
RPS6KA2	5	271	1(1.49%)	66(98.51%)	1.258	0.138-11.437	0.819
RPS6KA3	5	271	0(0%)	67(100%)	0	0-0	0.5
RPS6KA5	7	269	3(4.48%)	64(95.52%)	2.206	0.412-11.808	0.168
RPS6KA6	7	269	0(0%)	67(100%)	0	0-0	0.185
SAP130	8	268	2(2.99%)	65(97.01%)	1.003	0.245-4.103	0.997
SDHA	5	271	1(1.49%)	66(98.51%)	0.892	0.138-5.776	0.909
SETD1B	8	268	2(2.99%)	65(97.01%)	1.28	0.263-6.224	0.73
SETD2	14	262	5(7.46%)	62(92.54%)	1.582	0.519-4.822	0.319
SETD5	9	267	3(4.48%)	64(95.52%)	1.903	0.399-9.085	0.267
SETDB1	6	270	1(1.49%)	66(98.51%)	0.566	0.126-2.543	0.566
SH3RF1	6	270	1(1.49%)	66(98.51%)	0.873	0.137-5.542	0.892
SH3RF2	5	271	0(0%)	67(100%)	0	0-0	0.13
SHPRH	5	271	0(0%)	67(100%)	0	0-0	0.277
SI	14	262	1(1.49%)	66(98.51%)	0.223	0.084-0.594	0.102
SIK2	5	271	1(1.49%)	66(98.51%)	0.648	0.131-3.219	0.664
SIN3A	9	267	2(2.99%)	65(97.01%)	0.832	0.229-3.024	0.797
SIN3B	5	271	0(0%)	67(100%)	0	0-0	0.371
SLC12A1	5	271	0(0%)	67(100%)	0	0-0	0.296
SLC12A4	5	271	0(0%)	67(100%)	0	0-0	0.166
SLC12A5	8	268	3(4.48%)	64(95.52%)	1.469	0.368-5.861	0.511
SLC12A6	5	271	0(0%)	67(100%)	0	0-0	0.205
SLC13A1	6	270	1(1.49%)	66(98.51%)	2.139	0.122-37.554	0.438
SLC14A2	5	271	1(1.49%)	66(98.51%)	1.007	0.139-7.307	0.994
SLC17A2	6	270	1(1.49%)	66(98.51%)	0.599	0.128-2.807	0.607
SLC18A2	6	270	3(4.48%)	64(95.52%)	4.067	0.426-38.829	0.01
SLC22A2	6	270	1(1.49%)	66(98.51%)	0.477	0.119-1.91	0.452
SLC24A1	6	270	1(1.49%)	66(98.51%)	1.484	0.135-16.249	0.693
SLC26A11	5	271	2(2.99%)	65(97.01%)	2.218	0.282-17.422	0.254
SLC26A3	5	271	0(0%)	67(100%)	0	0-0	0.307
SLC26A4	8	268	1(1.49%)	66(98.51%)	0.656	0.131-3.287	0.672
SLC26A8	7	269	2(2.99%)	65(97.01%)	1.555	0.274-8.825	0.534
SLC27A5	10	266	3(4.48%)	64(95.52%)	2.354	0.417-13.29	0.133
SLC29A4	5	271	2(2.99%)	65(97.01%)	1.176	0.257-5.371	0.821
SLC2A2	5	271	1(1.49%)	66(98.51%)	0.728	0.134-3.964	0.751
SLC30A1	5	271	2(2.99%)	65(97.01%)	3.047	0.275-33.821	0.101
SLC33A1	5	271	3(4.48%)	64(95.52%)	2.847	0.427-18.978	0.063
SLC34A1	5	271	1(1.49%)	66(98.51%)	0.916	0.138-6.074	0.93
SLC34A2	5	271	1(1.49%)	66(98.51%)	1.044	0.139-7.843	0.966
SLC39A10	5	271	2(2.99%)	65(97.01%)	2.558	0.281-23.308	0.174
SLC44A1	5	271	0(0%)	67(100%)	0	0-0	0.226
SLC44A2	6	270	1(1.49%)	66(98.51%)	1.736	0.131-23.033	0.577
SLC44A4	5	271	1(1.49%)	66(98.51%)	0.796	0.136-4.67	0.82
SLC4A1	6	270	0(0%)	67(100%)	0	0-0	0.225
SLC4A10	7	269	1(1.49%)	66(98.51%)	0.513	0.122-2.156	0.5
SLC4A4	8	268	2(2.99%)	65(97.01%)	0.699	0.212-2.3	0.615
SLC6A14	5	271	1(1.49%)	66(98.51%)	1.007	0.139-7.309	0.994
SLC9A1	6	270	2(2.99%)	65(97.01%)	1.611	0.276-9.42	0.502
SLC9A2	6	270	3(4.48%)	64(95.52%)	1.788	0.392-8.157	0.318
SLC9A7	7	269	1(1.49%)	66(98.51%)	0.462	0.118-1.807	0.43
SLCO2A1	8	268	3(4.48%)	64(95.52%)	0.997	0.314-3.167	0.996
SLK	8	268	2(2.99%)	65(97.01%)	0.821	0.228-2.961	0.783
SMG1	18	258	4(5.97%)	63(94.03%)	0.595	0.264-1.339	0.304
SMPD1	5	271	0(0%)	67(100%)	0	0-0	0.232
SPEG	10	266	3(4.48%)	64(95.52%)	1.031	0.319-3.334	0.959
SREBF1	6	270	2(2.99%)	65(97.01%)	1.288	0.264-6.29	0.723
SRPK2	6	270	1(1.49%)	66(98.51%)	0.372	0.108-1.278	0.305
SSH1	5	271	0(0%)	67(100%)	0	0-0	0.195
SSH2	7	269	2(2.99%)	65(97.01%)	1.396	0.269-7.258	0.64
ST6GAL1	5	271	1(1.49%)	66(98.51%)	0.594	0.128-2.764	0.6
ST6GALNAC3	4	272	1(1.49%)	66(98.51%)	0.684	0.132-3.546	0.704
STARD8	5	271	0(0%)	67(100%)	0	0-0	0.098
STARD9	6	270	1(1.49%)	66(98.51%)	0.723	0.134-3.914	0.746
STK11	11	265	5(7.46%)	62(92.54%)	2.551	0.636-10.235	0.036
STK31	5	271	1(1.49%)	66(98.51%)	0.455	0.117-1.765	0.421
STK36	5	271	1(1.49%)	66(98.51%)	1.021	0.139-7.503	0.984
STS	4	272	0(0%)	67(100%)	0	0-0	0.317
SYNJ1	6	270	2(2.99%)	65(97.01%)	1.027	0.247-4.266	0.971
TAF1	16	260	4(5.97%)	63(94.03%)	1.368	0.428-4.379	0.541
TAOK2	6	270	2(2.99%)	65(97.01%)	2.181	0.282-16.852	0.265
TARBP1	5	271	1(1.49%)	66(98.51%)	0.717	0.133-3.859	0.74
TBL1XR1	7	269	0(0%)	67(100%)	0	0-0	0.165
TEK	5	271	1(1.49%)	66(98.51%)	0.702	0.133-3.709	0.723
TGFBR2	8	268	2(2.99%)	65(97.01%)	1.056	0.249-4.476	0.939
TGM4	6	270	2(2.99%)	65(97.01%)	2.467	0.281-21.631	0.192
THOP1	6	270	2(2.99%)	65(97.01%)	0.868	0.233-3.241	0.844
TIAM2	6	270	1(1.49%)	66(98.51%)	0.7	0.133-3.689	0.721
TICRR	12	264	3(4.48%)	64(95.52%)	1.049	0.321-3.425	0.935
TIE1	8	268	1(1.49%)	66(98.51%)	0.309	0.099-0.959	0.213
TKTL2	5	271	0(0%)	67(100%)	0	0-0	0.254
TLK1	5	271	0(0%)	67(100%)	0	0-0	0.416
TNIK	16	260	3(4.48%)	64(95.52%)	0.607	0.24-1.537	0.393
TNK2	6	270	1(1.49%)	66(98.51%)	0.654	0.131-3.267	0.67
TNKS	5	271	2(2.99%)	65(97.01%)	1.964	0.281-13.704	0.337
TNKS2	6	270	0(0%)	67(100%)	0	0-0	0.136
TNRC6B	5	271	0(0%)	67(100%)	0	0-0	0.29
TNS2	5	271	4(5.97%)	63(94.03%)	3.584	0.574-22.362	0.008
TOPORS	10	266	1(1.49%)	66(98.51%)	0.57	0.126-2.571	0.57
TPO	9	267	1(1.49%)	66(98.51%)	0.401	0.112-1.441	0.347
TPR	12	264	4(5.97%)	63(94.03%)	1.257	0.41-3.851	0.656
TPST2	5	271	0(0%)	67(100%)	0	0-0	0.344
TPTE	8	268	3(4.48%)	64(95.52%)	1.36	0.358-5.162	0.601
TRIO	11	265	4(5.97%)	63(94.03%)	1.463	0.441-4.854	0.457
TRIP12	8	268	2(2.99%)	65(97.01%)	1.473	0.271-7.994	0.586
TRPM2	6	270	0(0%)	67(100%)	0	0-0	0.145
TRPM6	8	268	3(4.48%)	64(95.52%)	2.579	0.423-15.738	0.095
TRPM7	8	268	2(2.99%)	65(97.01%)	0.85	0.231-3.133	0.821
TTC3	10	266	1(1.49%)	66(98.51%)	0.339	0.104-1.109	0.259
TTK	5	271	2(2.99%)	65(97.01%)	1.888	0.281-12.702	0.366
TTN	87	189	16(23.88%)	51(76.12%)	0.596	0.36-0.986	0.067
TUT1	6	270	1(1.49%)	66(98.51%)	0.672	0.132-3.43	0.691
TXNRD1	5	271	1(1.49%)	66(98.51%)	0.827	0.137-5.015	0.85
TYK2	7	269	0(0%)	67(100%)	0	0-0	0.094
UAP1	6	270	0(0%)	67(100%)	0	0-0	0.139
UBA1	5	271	0(0%)	67(100%)	0	0-0	0.29
UBE2M	5	271	2(2.99%)	65(97.01%)	1.417	0.269-7.455	0.625
UBE2O	6	270	2(2.99%)	65(97.01%)	2.512	0.281-22.444	0.183
UBE3A	5	271	0(0%)	67(100%)	0	0-0	0.121
UBE3B	5	271	2(2.99%)	65(97.01%)	1.511	0.273-8.376	0.562
UBE3C	5	271	1(1.49%)	66(98.51%)	0.44	0.116-1.67	0.398
UBR2	8	268	2(2.99%)	65(97.01%)	1.06	0.25-4.502	0.935
UBR3	7	269	1(1.49%)	66(98.51%)	0.416	0.113-1.529	0.367
UBR4	21	255	7(10.45%)	60(89.55%)	1.24	0.528-2.912	0.589
UBR5	12	264	2(2.99%)	65(97.01%)	0.904	0.236-3.458	0.888
UCKL1	5	271	2(2.99%)	65(97.01%)	2.091	0.282-15.491	0.292
UGT2A3	5	271	0(0%)	67(100%)	0	0-0	0.337
UGT2B11	5	271	0(0%)	67(100%)	0	0-0	0.348
UGT2B15	5	271	1(1.49%)	66(98.51%)	0.833	0.137-5.082	0.856
UHRF1	5	271	0(0%)	67(100%)	0	0-0	0.38
UHRF2	7	269	1(1.49%)	66(98.51%)	0.33	0.103-1.063	0.245
ULK1	6	270	4(5.97%)	63(94.03%)	2.453	0.533-11.293	0.071
UROC1	8	268	3(4.48%)	64(95.52%)	1.537	0.374-6.311	0.463
USP1	6	270	4(5.97%)	63(94.03%)	2.234	0.518-9.629	0.109
USP11	8	268	2(2.99%)	65(97.01%)	0.884	0.234-3.334	0.863
USP12	5	271	0(0%)	67(100%)	0	0-0	0.369
USP15	5	271	1(1.49%)	66(98.51%)	0.629	0.13-3.052	0.642
USP17L2	5	271	0(0%)	67(100%)	0	0-0	0.304
USP19	5	271	0(0%)	67(100%)	0	0-0	0.415
USP20	9	267	3(4.48%)	64(95.52%)	3.597	0.43-30.111	0.02
USP21	7	269	0(0%)	67(100%)	0	0-0	0.208
USP24	6	270	1(1.49%)	66(98.51%)	0.906	0.138-5.954	0.922
USP26	11	265	2(2.99%)	65(97.01%)	0.899	0.236-3.431	0.882
USP28	5	271	1(1.49%)	66(98.51%)	0.505	0.122-2.094	0.488
USP29	5	271	0(0%)	67(100%)	0	0-0	0.107
USP31	5	271	0(0%)	67(100%)	0	0-0	0.346
USP32	7	269	3(4.48%)	64(95.52%)	2.011	0.404-10.013	0.226
USP33	6	270	1(1.49%)	66(98.51%)	0.959	0.138-6.641	0.967
USP34	13	263	2(2.99%)	65(97.01%)	0.543	0.187-1.57	0.386
USP37	5	271	2(2.99%)	65(97.01%)	0.912	0.237-3.51	0.898
USP4	7	269	2(2.99%)	65(97.01%)	1.413	0.269-7.421	0.627
USP42	5	271	0(0%)	67(100%)	0	0-0	0.251
USP43	10	266	1(1.49%)	66(98.51%)	0.511	0.122-2.138	0.496
USP47	6	270	0(0%)	67(100%)	0	0-0	0.186
USP48	5	271	0(0%)	67(100%)	0	0-0	0.102
USP5	5	271	0(0%)	67(100%)	0	0-0	0.218
USP51	5	271	1(1.49%)	66(98.51%)	1.255	0.138-11.398	0.821
USP6	7	269	3(4.48%)	64(95.52%)	1.315	0.354-4.889	0.641
USP7	7	269	1(1.49%)	66(98.51%)	0.756	0.135-4.242	0.78
USP8	5	271	0(0%)	67(100%)	0	0-0	0.293
USP9X	12	264	3(4.48%)	64(95.52%)	1.106	0.329-3.72	0.864
VNN3	5	271	0(0%)	67(100%)	0	0-0	0.232
WNK1	10	266	1(1.49%)	66(98.51%)	0.467	0.118-1.843	0.438
WNK2	10	266	0(0%)	67(100%)	0	0-0	0.073
WNK3	16	260	5(7.46%)	62(92.54%)	0.966	0.394-2.372	0.941
WNK4	4	272	1(1.49%)	66(98.51%)	1.093	0.139-8.595	0.929
WWP2	6	270	0(0%)	67(100%)	0	0-0	0.109
XDH	8	268	3(4.48%)	64(95.52%)	1.867	0.397-8.786	0.282
XPO6	5	271	1(1.49%)	66(98.51%)	0.992	0.139-7.097	0.994
XYLT2	5	271	0(0%)	67(100%)	0	0-0	0.259
ZC3HAV1	6	270	0(0%)	67(100%)	0	0-0	0.186
ZDHHC8	5	271	1(1.49%)	66(98.51%)	0.692	0.132-3.618	0.713
ZSWIM2	5	271	1(1.49%)	66(98.51%)	0.647	0.13-3.208	0.663

## Sheet: Supplementary Table 2
Supplementary Table 2: Prognostic analysis of samples with significant co-occurring gene mutations and without mutations
gene1	gene2	HR	X95.CI	p.val
KALRN	CUBN	0.178	0.09 - 0.349	0.00579055
HERC1	CUBN	0.175	0.089 - 0.343	0.00518953
KALRN	HERC1	0	0 - 0	0.00535179
ABCA8	HERC1	0.615	0.242 - 1.563	0.404117
GK5	HERC1	0.613	0.241 - 1.556	0.400883
TNS2	MED1	0.795	0.318 - 1.984	0.654596
GK5	KALRN	0.705	0.262 - 1.899	0.55033
ABCA8	KALRN	0.708	0.263 - 1.91	0.554595

## Sheet: Supplementary Table 3
Supplementary Table 3: The relationship between metabolism-related tumor mutation burden and cervical cancer clinical features
clinical parameters	group	n	mean±sd	p
histological type	Adenosquamous	6	9.912±3.393	0.092
	Cervical Squamous Cell Carcinoma	239	9.929±1.351
	Endocervical Adenocarcinoma	44	9.423±1.323
stage	Stage I	44	9.84±1.342	0.759
	Stage II	55	9.912±1.358
	Stage III	42	9.968±1.113
	Stage IV	19	10.202±0.883
recurrence	NO	178	9.877±1.496	0.627
	YES	41	9.759±1.368

## Sheet: Supplementary Table 4
Supplementary Table 4: Among different tumor types, the relationship between metabolism-related tumor mutation burden and cervical cancer clinical features
histological type	phenotype	group	n	mean±sd	p
Endocervical Adenocarcinoma	stage	Stage I	5	8.239±0.799	0.039
		Stage II	7	9.577±1
		Stage III	3	10.125±0.797
		Stage IV	4	9.974±1.134
Endocervical Adenocarcinoma	recurrence	NO	27	9.278±1.396	0.988
		YES	9	9.284±0.876
Cervical Squamous Cell Carcinoma	stage	Stage I	39	10.04±1.261	0.668
		Stage II	47	9.965±1.419
		Stage III	39	9.956±1.141
		Stage IV	14	10.407±0.652
Cervical Squamous Cell Carcinoma	recurrence	NO	147	9.97±1.382	0.867
		YES	31	9.922±1.474

## Sheet: Supplementary Table 5
Supplementary Table 5: Relationship between changes in metabolism-related gene fragments and clinical parameters in cervical cancer
var	clinical parameters	group	n	meidan(min-max)	p.val
FGA	histological type	Adenosquamous	6	0.263(0.094-0.358)	0.052
		Cervical Squamous Cell Carcinoma	229	0.25(0.166-0.356)
		Endocervical Adenocarcinoma	44	0.169(0.12-0.313)
FGG	histological type	Adenosquamous	6	0.117(0.058-0.151)	0.56
		Cervical Squamous Cell Carcinoma	229	0.124(0.07-0.177)
		Endocervical Adenocarcinoma	44	0.102(0.051-0.195)
FGL	histological type	Adenosquamous	6	0.132(0.031-0.197)	0.006
		Cervical Squamous Cell Carcinoma	229	0.127(0.076-0.201)
		Endocervical Adenocarcinoma	44	0.074(0.04-0.139)
FGA	stage	stage I	40	0.228(0.161-0.315)	0.278
		stage II	53	0.273(0.186-0.368)
		stage III	42	0.261(0.152-0.39)
		stage IV	18	0.193(0.118-0.295)
FGG	stage	stage I	40	0.123(0.077-0.172)	0.601
		stage II	53	0.138(0.07-0.183)
		stage III	42	0.127(0.055-0.175)
		stage IV	18	0.109(0.046-0.145)
FGL	stage	stage I	40	0.086(0.064-0.167)	0.172
		stage II	53	0.142(0.083-0.211)
		stage III	42	0.136(0.062-0.22)
		stage IV	18	0.091(0.063-0.162)
FGA	recurrence	No	242	0.247(0.154-0.352)	0.282
		Yes	37	0.202(0.147-0.292)
FGG	recurrence	No	242	0.119(0.064-0.183)	0.691
		Yes	37	0.112(0.048-0.171)
FGL	recurrence	No	242	0.123(0.069-0.203)	0.179
		Yes	37	0.087(0.063-0.189)

## Sheet: Supplementary Table 6
Supplementary Table 6: Analysis of the differential expression of metabolism-related genes in cervical cancer
Gene Symbol	logFC	AveExpr	t	P.Value	adj.P.Val	B
NEK2	6.59633	10.8831	13.8083	4.42e-34	2.23e-30	66.4069
RRM2	6.57655	12.9369	13.4824	7.15e-33	2.4e-29	63.6865
PKMYT1	6.3235	11.2245	13.052	2.76e-31	7.28e-28	60.118
AURKB	6.13799	11.3078	12.9638	5.81e-31	1.41e-27	59.3901
MELK	6.4628	11.164	12.8504	1.51e-30	3.26e-27	58.4575
UBE2C	5.78289	12.1578	12.5348	2.13e-29	3.78e-26	55.873
UHRF1	6.54548	11.4118	12.006	1.71e-27	1.66e-24	51.5883
TTK	5.55258	10.5679	11.4027	2.34e-25	1.74e-22	46.7809
POLQ	6.06102	10.3214	11.2463	8.23e-25	5.79e-22	45.5505
CDC25C	5.1403	9.31498	11.195	1.24e-24	8.54e-22	45.1481
BUB1	5.00095	10.9843	11.0944	2.78e-24	1.81e-21	44.362
BUB1B	5.90758	10.8683	11.0543	3.83e-24	2.46e-21	44.049
PBK	5.5329	10.2841	10.836	2.17e-23	1.31e-20	42.355
ESCO2	5.73233	9.5073	10.3456	1.01e-21	4.99e-19	38.6063
PLK1	4.68042	11.7156	10.3265	1.17e-21	5.69e-19	38.4619
UBE2T	4.14772	10.8998	10.1663	4.02e-21	1.79e-18	37.2556
CDK1	4.55304	12.2784	10.0095	1.33e-20	5.72e-18	36.0845
AURKA	4.38073	11.054	9.77592	7.83e-20	3.1e-17	34.3562
CDC42BPG	4.90403	11.6677	9.65926	1.88e-19	6.9e-17	33.501
TK1	4.82177	13.0825	9.60146	2.9e-19	1.04e-16	33.0793
EZH2	4.34532	11.538	9.06217	1.53e-17	4.69e-15	29.2115
CDKN3	4.12292	10.223	8.7402	1.54e-16	4.34e-14	26.9634
CDC25A	4.05569	9.88905	8.62101	3.56e-16	9.79e-14	26.1433
MAPK13	3.82778	12.6444	8.46053	1.09e-15	2.85e-13	25.05
TYMS	3.97942	11.8193	8.0969	1.33e-14	3.02e-12	22.6202
OTC	-5.10001	0.576057	-8.04176	1.93e-14	4.23e-12	22.2577
SDC1	5.94923	15.4272	8.02627	2.14e-14	4.68e-12	22.1562
CKMT1B	6.63542	9.46533	7.80183	9.58e-14	1.96e-11	20.6992
RIPK4	5.67834	11.59	7.7458	1.39e-13	2.79e-11	20.3398
CMA1	-6.37049	1.54178	-7.74522	1.39e-13	2.79e-11	20.3361
GPIHBP1	-6.85917	3.35293	-7.49053	7.32e-13	1.24e-10	18.7243
ADH1B	-9.86859	2.58898	-7.36227	1.66e-12	2.64e-10	17.9266
NUP210	3.98999	12.8009	7.25707	3.24e-12	4.8e-10	17.2796
PYGM	-4.58988	5.11104	-7.23621	3.7e-12	5.38e-10	17.152
TICRR	3.79228	10.2571	7.12548	7.4e-12	1.03e-09	16.4794
PGM5	-8.64969	6.00327	-7.02444	1.38e-11	1.82e-09	15.8721
CDC7	3.36031	10.6736	7.01345	1.48e-11	1.94e-09	15.8064
CTSV	5.6148	11.292	7.00176	1.59e-11	2.07e-09	15.7366
CKMT1A	6.03215	9.0957	6.98693	1.74e-11	2.26e-09	15.6482
RPS6KA1	2.79114	12.2618	6.89601	3.04e-11	3.8e-09	15.1091
MAP3K9	4.10481	10.1269	6.88696	3.22e-11	3.98e-09	15.0558
SLC25A10	2.94701	10.2903	6.79468	5.63e-11	6.71e-09	14.5145
CIT	3.10953	11.2765	6.72771	8.41e-11	9.73e-09	14.125
HK2	4.63998	12.5539	6.65804	1.28e-10	1.42e-08	13.7229
PLK4	3.44155	10.215	6.64544	1.37e-10	1.52e-08	13.6505
CBLC	5.55182	11.0248	6.60457	1.75e-10	1.89e-08	13.4163
ABCG2	-5.24124	6.21317	-6.58149	2.01e-10	2.14e-08	13.2846
AOC3	-5.50746	7.59608	-6.56418	2.22e-10	2.35e-08	13.186
PDE2A	-5.23214	6.9411	-6.52586	2.78e-10	2.87e-08	12.9685
DGKB	-6.7213	2.01489	-6.48021	3.63e-10	3.67e-08	12.7106
PTGIS	-7.85433	6.17464	-6.47856	3.67e-10	3.7e-08	12.7013
POLE2	2.94285	9.72532	6.41148	5.42e-10	5.33e-08	12.3249
GAL3ST3	-5.43766	0.968017	-6.39202	6.06e-10	5.9e-08	12.2163
GSTM5	-6.92314	5.31417	-6.36417	7.12e-10	6.81e-08	12.0612
TNS2	-3.52357	10.516	-6.35324	7.58e-10	7.22e-08	12.0005
AQP1	-4.37369	10.6821	-6.32328	9e-10	8.47e-08	11.8345
ERBB3	3.74417	12.956	6.28911	1.09e-09	1.01e-07	11.646
EPHA1	3.52536	10.9469	6.2685	1.23e-09	1.12e-07	11.5326
PAK6	4.70839	5.96498	6.25608	1.32e-09	1.19e-07	11.4644
GRHL1	5.56047	11.426	6.16772	2.18e-09	1.88e-07	10.9825
CHEK1	2.76813	10.7978	6.16579	2.2e-09	1.89e-07	10.972
MYLK	-5.67984	10.6345	-6.14038	2.54e-09	2.15e-07	10.8344
GALNT3	4.18184	11.6788	6.10637	3.07e-09	2.55e-07	10.651
PTPN3	2.96732	11.17	6.10392	3.11e-09	2.57e-07	10.6378
RHAG	-2.0467	0.224798	-6.08008	3.55e-09	2.92e-07	10.5097
TRIM63	-5.40871	2.01805	-6.06141	3.94e-09	3.21e-07	10.4096
ATP1B2	-5.12956	5.08728	-6.05072	4.18e-09	3.36e-07	10.3525
INMT	-4.68336	5.87407	-5.95371	7.14e-09	5.39e-07	9.8373
ABCA8	-6.89944	4.6325	-5.9251	8.36e-09	6.21e-07	9.68659
USP43	3.76861	9.46217	5.91533	8.81e-09	6.48e-07	9.63526
COX7A1	-4.32831	6.89109	-5.90315	9.42e-09	6.9e-07	9.57141
CDS1	3.05027	11.055	5.87931	1.07e-08	7.79e-07	9.44663
TIE1	-3.747	8.63926	-5.85297	1.24e-08	8.88e-07	9.30925
ST6GALNAC3	-4.56307	4.8544	-5.84093	1.32e-08	9.44e-07	9.24666
PSAT1	4.28978	11.1413	5.74975	2.15e-08	1.47e-06	8.7757
CYP27B1	4.12254	8.17996	5.71775	2.55e-08	1.72e-06	8.61184
ECE2	2.92115	9.96339	5.71592	2.58e-08	1.73e-06	8.60251
ABCC9	-5.54916	5.90541	-5.70826	2.69e-08	1.78e-06	8.56342
ADCY4	-3.47532	7.93654	-5.68906	2.97e-08	1.96e-06	8.46558
NTRK3	-6.20767	3.63961	-5.66384	3.4e-08	2.2e-06	8.33748
STYK1	4.25301	9.10867	5.64007	3.85e-08	2.46e-06	8.21716
SLC5A7	-4.74443	0.726856	-5.62581	4.15e-08	2.62e-06	8.14519
CYP2A7	-3.95573	0.869946	-5.60087	4.73e-08	2.93e-06	8.01962
DHCR24	3.23675	14.6928	5.59847	4.79e-08	2.96e-06	8.00756
MYO5B	4.02169	11.4145	5.59333	4.92e-08	3.04e-06	7.98175
CA4	-5.76185	2.40244	-5.58396	5.17e-08	3.17e-06	7.93476
ACVRL1	-3.36379	9.05974	-5.55304	6.07e-08	3.66e-06	7.78015
PLIN4	-5.30511	6.65466	-5.5188	7.26e-08	4.27e-06	7.60971
PRKCZ	2.4174	10.3506	5.49992	8e-08	4.66e-06	7.51612
KCNJ8	-4.49531	6.37292	-5.48441	8.66e-08	5e-06	7.43942
TEK	-4.08173	7.03103	-5.46703	9.48e-08	5.43e-06	7.35371
DDR1	2.64925	14.432	5.41813	1.22e-07	6.82e-06	7.11368
PDE1B	-3.79993	6.16503	-5.38934	1.41e-07	7.81e-06	6.97318
POLE	2.01781	12.3029	5.37581	1.51e-07	8.3e-06	6.90741
SLC8A1	-4.44204	7.71502	-5.37443	1.52e-07	8.34e-06	6.9007
CDO1	-5.97806	3.67948	-5.3731	1.53e-07	8.39e-06	6.89421
PLCL1	-4.22567	6.10765	-5.34574	1.76e-07	9.49e-06	6.76162
ATP1A2	-6.37113	3.57421	-5.34375	1.78e-07	9.57e-06	6.75203
GUCY1A2	-4.58524	7.25124	-5.33074	1.9e-07	1.01e-05	6.68919
PRKG1	-4.66404	6.82148	-5.31419	2.06e-07	1.09e-05	6.60944
PTPN6	2.21624	11.7006	5.31389	2.06e-07	1.09e-05	6.60799
SLC2A4	-4.47208	5.34464	-5.24878	2.86e-07	1.45e-05	6.29624
INPP5A	-2.2826	9.95038	-5.22955	3.15e-07	1.58e-05	6.20479
SOD3	-4.32693	8.72466	-5.22457	3.22e-07	1.61e-05	6.18113
ZDHHC14	-2.64224	9.1011	-5.18528	3.92e-07	1.92e-05	5.99529
PDE1A	-4.30238	5.83592	-5.15063	4.64e-07	2.24e-05	5.83239
BCHE	-6.88535	3.87028	-5.14173	4.85e-07	2.33e-05	5.7907
CPT1B	2.81606	7.67897	5.12883	5.17e-07	2.46e-05	5.73039
STARD8	-3.2724	7.10589	-5.12153	5.36e-07	2.54e-05	5.69629
PDE7B	-4.18358	6.34853	-5.11727	5.47e-07	2.55e-05	5.67643
NUAK2	3.32126	10.4397	5.09442	6.11e-07	2.81e-05	5.57004
NMRK2	-2.20074	0.558728	-5.07058	6.86e-07	3.11e-05	5.45954
FKBP7	-3.25196	7.97636	-5.06684	6.99e-07	3.16e-05	5.44222
KDR	-3.73037	8.74984	-5.06462	7.07e-07	3.19e-05	5.43197
HMGCLL1	-4.55987	1.21062	-5.06144	7.17e-07	3.24e-05	5.41727
ASPA	-5.69695	3.71887	-5.0309	8.32e-07	3.7e-05	5.27651
POLD1	2.11663	12.032	5.02735	8.46e-07	3.75e-05	5.26019
ENPP2	-4.51717	8.79724	-5.01998	8.76e-07	3.87e-05	5.22637
TYMP	4.15621	13.5828	5.01683	8.9e-07	3.91e-05	5.21191
FAXDC2	-4.1299	8.24487	-5.01517	8.97e-07	3.94e-05	5.2043
NUDT5	1.76567	11.9579	5.00777	9.29e-07	4.07e-05	5.17042
B4GAT1	-2.12729	9.49857	-4.98679	1.03e-06	4.44e-05	5.0745
NPR1	-4.54727	7.65842	-4.95366	1.2e-06	5.11e-05	4.9238
NOS3	-3.10957	8.02966	-4.94664	1.24e-06	5.25e-05	4.89198
PDK4	-6.20438	7.19878	-4.94591	1.25e-06	5.27e-05	4.88866
DHFR	2.75096	10.3904	4.92749	1.36e-06	5.67e-05	4.80532
SLC7A3	-6.12881	2.52025	-4.92027	1.41e-06	5.83e-05	4.77275
CTSG	-6.27251	3.32792	-4.91055	1.48e-06	6.07e-05	4.72895
GGH	2.89144	11.5821	4.89722	1.57e-06	6.42e-05	4.66899
DLX4	4.87424	6.79589	4.89322	1.6e-06	6.51e-05	4.65103
RNF180	-4.70578	4.77191	-4.88629	1.66e-06	6.71e-05	4.61991
ITPKB	-2.58347	11.0171	-4.88535	1.66e-06	6.74e-05	4.61572
FLT4	-3.2642	7.71317	-4.88299	1.68e-06	6.81e-05	4.60514
MST1R	4.05924	10.9918	4.86656	1.82e-06	7.31e-05	4.53163
NUDT10	-5.67051	3.73257	-4.86118	1.86e-06	7.48e-05	4.50756
DDR2	-4.33822	8.7389	-4.8551	1.92e-06	7.68e-05	4.48047
ABCB1	-4.14191	6.6712	-4.85021	1.96e-06	7.83e-05	4.45866
ACSS3	-5.43881	5.5755	-4.81645	2.3e-06	9.02e-05	4.30867
PPM1K	-3.22357	9.31302	-4.79952	2.49e-06	9.68e-05	4.23381
SH3BP1	2.62178	11.5956	4.77671	2.76e-06	0.00010628	4.13329
BMX	-4.49499	3.94961	-4.76657	2.89e-06	0.000110818	4.08872
AQP8	-3.18856	1.58431	-4.72753	3.46e-06	0.000130086	3.91795
ACOX2	-4.73644	5.29899	-4.72076	3.57e-06	0.000133604	3.88849
UBE2S	2.46629	11.4401	4.71149	3.73e-06	0.000138547	3.84813
METTL21C	-2.35701	0.592997	-4.70445	3.85e-06	0.000142643	3.81756
FABP3	-3.44523	7.42286	-4.68663	4.18e-06	0.000153044	3.74033
CELSR3	3.66667	10.4095	4.64813	4.98e-06	0.000178822	3.57438
SCD	3.61532	14.1824	4.63222	5.35e-06	0.000189347	3.50616
ALDH3B2	5.69991	10.5096	4.6283	5.44e-06	0.000192389	3.48938
SPRYD3	-1.66191	11.3471	-4.6278	5.45e-06	0.000192717	3.48721
ZDHHC12	1.82855	11.7308	4.6203	5.64e-06	0.000198763	3.45515
SLC1A7	-5.15956	3.52887	-4.61868	5.68e-06	0.000200099	3.44825
ST6GALNAC6	-1.91025	11.0285	-4.61618	5.75e-06	0.000202132	3.43756
IKBKE	2.38663	10.3692	4.58491	6.61e-06	0.000228617	3.30445
MAOB	-5.33221	8.12209	-4.56114	7.36e-06	0.000251655	3.20379
HSD17B14	-3.40428	7.33961	-4.55479	7.57e-06	0.000258299	3.17696
B3GNT4	2.98929	6.84156	4.55376	7.6e-06	0.000259198	3.1726
PLA2G4F	6.09339	8.165	4.5269	8.57e-06	0.000287839	3.05957
DUSP26	-4.31134	2.79674	-4.52475	8.65e-06	0.00029011	3.05055
SULT2B1	4.9561	10.2927	4.50767	9.33e-06	0.000309625	2.97901
ATP6V1G2	-2.99128	4.30282	-4.49935	9.68e-06	0.000316184	2.94422
ENPP1	-5.05243	6.88807	-4.48264	1.04e-05	0.000336697	2.87458
EXTL1	-3.6901	3.29025	-4.47961	1.06e-05	0.000339946	2.86196
SIRT7	1.62685	11.0062	4.47501	1.08e-05	0.000346081	2.84283
EZH1	-1.7386	10.6726	-4.46162	1.14e-05	0.000363045	2.78728
CAMK1	-2.43296	7.24205	-4.45758	1.16e-05	0.000368362	2.77055
SHMT2	1.74144	13.0366	4.44809	1.21e-05	0.000381397	2.73125
ABCC8	-4.82885	1.75007	-4.44149	1.25e-05	0.000391335	2.70399
TARBP1	1.93953	11.2839	4.41178	1.42e-05	0.000436783	2.5817
HPSE2	-5.80964	4.37312	-4.39514	1.53e-05	0.000466338	2.51352
EBP	2.23448	12.489	4.39021	1.56e-05	0.000474047	2.49338
RFWD3	1.89852	11.7582	4.35008	1.85e-05	0.000552739	2.33005
SLC43A1	-3.25918	7.3375	-4.3497	1.86e-05	0.000553378	2.32849
PAFAH1B3	2.13252	11.637	4.3441	1.9e-05	0.000564595	2.30584
GGT6	4.68478	10.24	4.33196	2e-05	0.00059121	2.25673
CYP46A1	-3.47514	3.79495	-4.33187	2e-05	0.00059121	2.25638
STARD9	-2.63494	8.22868	-4.32821	2.04e-05	0.000598493	2.24161
SLC27A2	4.54282	8.02169	4.32667	2.05e-05	0.000601796	2.23538
PDGFRA	-4.38862	8.95313	-4.31625	2.14e-05	0.00062472	2.1934
ACACB	-2.64351	9.35079	-4.31218	2.18e-05	0.000635047	2.17703
CHEK2	1.66475	10.4032	4.30938	2.21e-05	0.000641749	2.16576
IDH2	2.10864	13.5794	4.30201	2.28e-05	0.000658734	2.13616
DBI	1.80866	12.9124	4.29915	2.3e-05	0.00066617	2.12467
RFC5	1.74737	11.1225	4.29684	2.33e-05	0.000671461	2.11541
HYAL2	-1.74051	11.1972	-4.29027	2.39e-05	0.000688502	2.08909
RGN	-4.79056	4.81729	-4.28482	2.45e-05	0.000701867	2.06727
BST1	-2.86818	6.26957	-4.28066	2.49e-05	0.000711735	2.05066
CYP2J2	4.26308	8.11777	4.27766	2.52e-05	0.000720184	2.03865
ATP8B2	-3.43694	9.41723	-4.27669	2.53e-05	0.000722471	2.03478
AKT3	-3.4219	9.23798	-4.27575	2.54e-05	0.000724862	2.03102
SYK	2.83778	11.7163	4.26502	2.66e-05	0.000753372	1.98823
NDC1	1.75268	11.7316	4.26085	2.71e-05	0.000763176	1.97166
PDE1C	-3.92377	3.61401	-4.2578	2.75e-05	0.000770924	1.95951
COX4I2	-3.52719	4.89626	-4.25714	2.75e-05	0.000772703	1.9569
CYBRD1	-3.31404	11.2746	-4.24105	2.95e-05	0.000820839	1.89302
ART4	-3.75994	2.08489	-4.23658	3e-05	0.000834107	1.87532
HSD17B6	-3.21635	7.66566	-4.23303	3.05e-05	0.000844227	1.86124
PFKFB1	2.17471	4.55349	4.2175	3.25e-05	0.000893824	1.7999
DCT	-3.61161	1.47109	-4.20904	3.37e-05	0.000922274	1.76657
SH3RF2	3.83096	10.8174	4.2054	3.42e-05	0.000933476	1.75223
SLC2A1	3.5699	14.5904	4.19494	3.57e-05	0.000970765	1.71115
EPM2A	-1.98984	7.82075	-4.18833	3.67e-05	0.000993064	1.68521
DCLK2	-3.2881	6.45508	-4.18037	3.8e-05	0.00102053	1.65404
NPR2	-3.6837	7.57735	-4.15536	4.21e-05	0.00111775	1.55645
CYP7A1	-2.12735	0.713117	-4.15024	4.3e-05	0.0011382	1.53652
SLC7A5	4.03294	13.2492	4.14754	4.35e-05	0.00114848	1.52602
HEPH	-4.09071	7.86292	-4.12655	4.75e-05	0.00123724	1.44466
GALNT15	-4.20536	5.54045	-4.12408	4.79e-05	0.0012472	1.4351
CTSF	-2.91371	10.8339	-4.11957	4.88e-05	0.00126781	1.41769
MTHFD1	1.73257	12.7767	4.11788	4.92e-05	0.00127424	1.41117
TNNI3K	-3.37565	1.64186	-4.1115	5.05e-05	0.00130442	1.38653
DNMT1	2.04552	13.0711	4.10929	5.09e-05	0.00131294	1.37801
PTPRB	-3.07818	9.07304	-4.1068	5.15e-05	0.00132412	1.36845
SLC29A2	2.27399	9.84327	4.09873	5.32e-05	0.00135999	1.33738
REV3L	-2.44923	10.0559	-4.09378	5.43e-05	0.00138448	1.31836
PLA2G5	-3.9575	2.44588	-4.09322	5.44e-05	0.00138688	1.31623
ACSM1	-3.16912	4.25807	-4.09164	5.48e-05	0.00139235	1.31016
ACAT1	-1.93375	10.3554	-4.07446	5.87e-05	0.00147861	1.24433
STARD13	-2.82968	8.44916	-4.073	5.91e-05	0.0014862	1.23875
SETMAR	-1.92967	9.22426	-4.07012	5.98e-05	0.00150064	1.22772
NDST4	-2.57195	0.538819	-4.06886	6.01e-05	0.00150773	1.22291
PGD	2.33443	13.7249	4.06234	6.17e-05	0.00154183	1.19805
ST3GAL3	-1.99769	8.80073	-4.06088	6.21e-05	0.00154914	1.19245
AMN	3.65896	8.76952	4.05211	6.43e-05	0.00159734	1.15908
STK32B	-3.91708	5.01395	-4.05201	6.44e-05	0.00159734	1.1587
ENTPD1	-1.71669	10.9032	-4.05076	6.47e-05	0.00160288	1.15391
CA2	4.89765	10.3919	4.04185	6.71e-05	0.00164829	1.12006
SLC51B	-4.11219	2.88966	-4.0138	7.51e-05	0.00182467	1.0139
CTSK	-3.26626	10.651	-4.00432	7.8e-05	0.00188482	0.978157
SMYD2	1.67844	11.3817	3.99592	8.07e-05	0.00193629	0.946583
ADCY5	-4.72718	6.7148	-3.98971	8.27e-05	0.0019804	0.923262
ALG3	1.62196	11.9733	3.98547	8.42e-05	0.00200958	0.907344
CPNE7	4.11202	8.42936	3.97955	8.62e-05	0.00205124	0.885179
PPIF	1.68027	12.2654	3.96666	9.07e-05	0.00214698	0.836968
PDE8B	-2.95809	8.26236	-3.96092	9.28e-05	0.00218466	0.815575
PTPRF	1.89379	14.9989	3.95011	9.69e-05	0.00226745	0.775327
GLT8D2	-3.38415	7.83427	-3.9449	9.89e-05	0.00231133	0.755948
ILK	-2.67696	8.71406	-3.94079	0.000100567	0.00234487	0.74067
ENO1	1.79829	16.7606	3.93124	0.000104446	0.00242411	0.70527
NUP62CL	2.92043	8.18115	3.92988	0.000105008	0.00243497	0.700259
ATP2B4	-2.13376	13.0001	-3.90361	0.000116483	0.00266967	0.603309
FYN	-2.69725	9.9236	-3.89784	0.000119159	0.00271761	0.58209
FUT3	4.80764	10.0645	3.89177	0.000122036	0.00276652	0.559803
DUOX1	3.64989	11.8027	3.87741	0.000129108	0.0028911	0.507185
PGAM5	1.40964	11.8828	3.87647	0.000129582	0.00289849	0.503762
PPP1CA	1.25628	13.493	3.8712	0.000132283	0.00295127	0.4845
LTC4S	-2.2158	1.22484	-3.87094	0.000132419	0.00295213	0.483539
TGFBR2	-2.74124	11.1975	-3.86647	0.000134754	0.00299864	0.467224
BDH1	2.34416	11.1234	3.8532	0.000141914	0.00312499	0.418897
FLT1	-2.4939	10.0652	-3.85317	0.00014193	0.00312499	0.418795
PDZD4	-3.65587	6.66257	-3.83266	0.000153712	0.00333236	0.344391
ABCC11	2.91041	4.07715	3.82688	0.000157195	0.00339251	0.323499
GALE	1.99348	11.7723	3.82523	0.000158205	0.00341131	0.317522
GPT2	2.23146	11.166	3.82493	0.000158388	0.00341403	0.316447
CAMK2A	-4.26692	4.48007	-3.82447	0.000158674	0.00341898	0.314762
PDE11A	-4.63507	3.44124	-3.80934	0.000168235	0.00358919	0.260213
BHMT2	-4.73429	4.59835	-3.79208	0.000179801	0.00380506	0.198253
ZDHHC23	2.2456	9.54323	3.79086	0.00018065	0.00381903	0.193863
PTPRD	-5.16415	4.97205	-3.78061	0.000187906	0.00394622	0.157177
PCK2	1.83265	11.1472	3.7719	0.000194283	0.0040632	0.126099
ABL1	-1.71544	12.0575	-3.77115	0.000194845	0.00407215	0.123407
ST3GAL2	-1.66208	9.80446	-3.76472	0.000199698	0.00415777	0.100503
DCLK1	-4.5669	6.15909	-3.76291	0.000201087	0.00418095	0.0940464
ART5	-4.4489	3.33374	-3.73306	0.000225312	0.00461326	-0.0118012
ALDH1A2	-5.23098	7.40876	-3.72158	0.000235337	0.00477648	-0.0522858
LIPG	4.20966	8.44642	3.71558	0.000240752	0.00487492	-0.0734344
DUSP9	5.69537	7.43751	3.71517	0.00024112	0.00487911	-0.0748547
AOX1	-4.14101	6.06784	-3.71496	0.000241315	0.00488143	-0.0756078
FLAD1	1.3004	11.5476	3.71313	0.000242989	0.00490543	-0.0820313
ST6GALNAC2	2.79031	11.4804	3.71207	0.000243962	0.00492015	-0.0857462
RPS6KA4	1.53616	11.9656	3.70129	0.000254108	0.00505567	-0.123621
EPHA3	-4.18674	5.47914	-3.69575	0.000259468	0.00514033	-0.143017
COX6B2	4.36205	7.79126	3.69484	0.000260358	0.00515289	-0.146197
COMTD1	1.9958	10.3418	3.69414	0.000261042	0.00516137	-0.148636
CKMT2	-3.10429	4.8189	-3.69095	0.000264198	0.00521013	-0.159799
PRRT2	-2.82049	6.1888	-3.68318	0.000272034	0.00533163	-0.186949
HSD17B11	-2.72961	9.90003	-3.67238	0.000283287	0.0055111	-0.22459
TRHDE	-5.28406	3.37196	-3.66705	0.000289004	0.00559533	-0.24314
SDS	3.04368	8.31218	3.66502	0.000291202	0.00562888	-0.250174
PLCH2	4.71948	10.6621	3.66383	0.000292504	0.00564637	-0.254316
PNP	1.67514	12.13	3.66334	0.000293046	0.00565008	-0.256034
SAT2	-1.58615	10.3134	-3.65543	0.000301833	0.00579733	-0.283456
BBOX1	5.38268	6.43773	3.64863	0.000309599	0.00589964	-0.307027
PTP4A3	-2.11968	10.0611	-3.63853	0.000321469	0.00607796	-0.34193
FGFR1	-3.62561	10.2186	-3.63738	0.000322839	0.00609815	-0.345874
PPP1R1A	-3.96448	3.62488	-3.6366	0.000323782	0.00611406	-0.348581
PDGFRB	-2.99582	11.1751	-3.63629	0.000324153	0.00611813	-0.349642
NAA40	1.5056	10.6945	3.63118	0.000330367	0.00621899	-0.367253
RPS6KA6	-5.22995	3.65361	-3.62694	0.000335611	0.00630787	-0.381854
UCK2	1.5317	11.7993	3.62639	0.000336292	0.00631676	-0.383735
ATP2A1	1.97809	6.77302	3.62601	0.000336774	0.00632188	-0.385063
HNMT	-3.10196	8.80911	-3.62099	0.000343099	0.00642664	-0.402312
CPA1	-2.84987	0.900267	-3.62023	0.000344068	0.00644082	-0.404929
MAP3K12	-2.06903	8.35271	-3.61844	0.00034636	0.0064737	-0.411083
LMTK3	2.85599	8.89706	3.60208	0.00036796	0.00680175	-0.467145
GGCT	1.41246	11.9467	3.59948	0.00037151	0.00685062	-0.476041
ADCY2	-5.04942	4.37248	-3.59085	0.000383506	0.00703751	-0.505479
STK33	-4.72269	4.77458	-3.58948	0.000385446	0.00706453	-0.510152
TRIM11	1.23587	11.4467	3.58619	0.000390144	0.00713981	-0.52137
RRM1	1.65908	12.9023	3.58205	0.000396125	0.00722304	-0.535458
NME5	-4.79413	3.26172	-3.58072	0.000398067	0.00725003	-0.539986
GPD2	1.76317	12.1211	3.58021	0.000398817	0.00725899	-0.541728
CUBN	-2.39969	5.02991	-3.57873	0.000400979	0.00729616	-0.546734
SUV39H1	1.47907	10.4378	3.57315	0.000409273	0.00741806	-0.565687
SUV39H2	1.43276	9.68328	3.56885	0.000415778	0.00751345	-0.580282
PPP3CB	-1.39084	11.0286	-3.5535	0.000439792	0.00787913	-0.632237
ATP2B2	-4.00441	3.33224	-3.55309	0.000440453	0.00788863	-0.633626
APOC1	3.67809	10.5102	3.54633	0.00045145	0.00805697	-0.656437
PTPRM	-3.27115	9.06972	-3.54181	0.000458932	0.00816639	-0.671636
PASK	1.73503	10.1111	3.54019	0.000461659	0.00821251	-0.677116
EEF1A1	-1.45089	17.2821	-3.53658	0.000467756	0.00829171	-0.689246
ATP6V0D2	3.53216	4.02619	3.53637	0.000468113	0.00829559	-0.68995
XDH	4.47603	8.86104	3.52341	0.000490675	0.00865486	-0.733462
TBL1X	-2.17885	10.9994	-3.52182	0.000493504	0.00869208	-0.738773
ZDHHC15	-4.68967	3.85167	-3.51763	0.000501063	0.00879959	-0.75282
GSS	1.4443	12.2692	3.51362	0.000508385	0.00891007	-0.766223
RNF115	-1.17484	11.2241	-3.50672	0.000521217	0.00909281	-0.789249
PTPN5	-3.16818	1.88846	-3.503	0.000528278	0.00919742	-0.801676
ROR1	-3.61648	6.09468	-3.50288	0.000528503	0.00919869	-0.80207
NME1	1.63286	11.9722	3.49653	0.000540734	0.0093738	-0.823196
GALNT13	-4.04117	2.66357	-3.49313	0.000547406	0.00945694	-0.834518
SLC17A8	-1.78019	0.506211	-3.47435	0.000585627	0.0100285	-0.896807
NT5DC3	-2.279	9.1541	-3.47405	0.000586243	0.0100361	-0.897776
RHBG	3.59652	3.89494	3.46324	0.000609374	0.0103589	-0.933472
SCARF2	-2.67861	7.98263	-3.44367	0.000653455	0.0109877	-0.99786
HCN3	1.73747	9.11222	3.43492	0.000674103	0.0112972	-1.02653
CYB5R3	-1.39775	13.1843	-3.43478	0.000674438	0.0112997	-1.02698
SMARCD3	-2.38143	8.68141	-3.42888	0.000688709	0.0115133	-1.04627
MAN1C1	-2.67891	8.65087	-3.42783	0.000691288	0.0115437	-1.04972
OPLAH	2.06098	10.1359	3.42647	0.000694637	0.0115893	-1.05417
PKM	1.46109	16.6611	3.42118	0.000707764	0.0117442	-1.07141
NAT2	-3.25244	2.01037	-3.42074	0.000708879	0.0117595	-1.07286
SLC24A3	-4.14283	8.65091	-3.42041	0.000709708	0.0117682	-1.07393
HTATIP2	1.57861	11.4606	3.41679	0.000718857	0.0118941	-1.08573
NUP155	1.44611	11.6475	3.41186	0.000731504	0.0120686	-1.10179
CYP2U1	-2.30021	7.89732	-3.41096	0.000733816	0.0120969	-1.10469
SULT1C4	-3.70002	4.40938	-3.40988	0.000736642	0.0121269	-1.10823
CDKL1	-2.55971	5.99506	-3.40732	0.000743326	0.012217	-1.11654
DHDH	2.90245	6.78697	3.40045	0.000761541	0.0124555	-1.13882
SREBF1	1.9442	13.6606	3.39948	0.000764164	0.0124916	-1.14199
SLC16A3	2.23511	12.9218	3.39613	0.000773231	0.0126057	-1.15284
POLA2	1.39374	11.2491	3.39503	0.000776229	0.0126454	-1.1564
PRKCA	-2.45167	9.80771	-3.38901	0.00079282	0.0128665	-1.17585
MOXD1	-4.18512	8.42527	-3.38345	0.000808478	0.0130728	-1.19384
PJA2	-1.6079	11.892	-3.36991	0.000847756	0.0136152	-1.23745
SLC26A7	-4.17009	3.41621	-3.36892	0.000850694	0.0136479	-1.24063
MAPK10	-3.7924	7.47651	-3.36824	0.000852716	0.0136767	-1.24282
PGP	1.38621	10.4747	3.36702	0.000856349	0.0137277	-1.24672
SLC6A1	-2.81852	3.98302	-3.36647	0.000857997	0.0137395	-1.24849
MAP3K3	-1.52485	10.4772	-3.35889	0.000881015	0.0140286	-1.27282
NT5C1A	-1.26916	0.378789	-3.35729	0.00088595	0.0140754	-1.27795
TPI1	1.33293	15.1048	3.35382	0.00089674	0.0142132	-1.28907
DOLPP1	1.32436	10.7321	3.34885	0.000912415	0.0144314	-1.30499
SPEG	-3.63339	9.17603	-3.34815	0.000914621	0.0144475	-1.3072
CDK5	1.26801	9.93646	3.34021	0.000940219	0.0147669	-1.33255
PAM	-2.09059	12.4368	-3.32851	0.000979163	0.0152715	-1.3698
SLC25A5	1.55121	14.5621	3.31044	0.00104228	0.0160941	-1.42712
MASTL	1.64382	10.4534	3.30131	0.00107558	0.0165363	-1.45594
ACYP1	1.47198	9.50402	3.30039	0.00107901	0.0165766	-1.45887
CRYL1	-2.1459	9.54931	-3.29972	0.0010815	0.0166021	-1.46098
ADK	1.53893	11.2655	3.29488	0.00109965	0.0168253	-1.47623
ZDHHC1	-1.87549	8.96439	-3.29242	0.00110896	0.0169377	-1.48396
GART	1.29134	12.2623	3.27936	0.00115977	0.0175805	-1.525
NUP188	1.40075	12.5352	3.27248	0.00118734	0.0178998	-1.54652
NMT2	-1.61212	9.25989	-3.27043	0.00119572	0.0180082	-1.55296
TDO2	3.22637	5.83067	3.26977	0.00119842	0.0180353	-1.55502
HPRT1	1.45076	11.6295	3.26603	0.00121379	0.0182303	-1.56669
RPS6KA2	-2.61724	9.94422	-3.26415	0.00122163	0.0183259	-1.57259
LDHC	4.54895	5.17145	3.2601	0.00123857	0.0185244	-1.58519
FDXR	1.57103	10.9795	3.25722	0.00125081	0.0186613	-1.59419
GYG1	-1.44806	11.1915	-3.25108	0.00127719	0.0189752	-1.61328
RAD9A	1.30563	10.7079	3.24985	0.00128256	0.019027	-1.61713
PLA2G4E	6.36482	7.30303	3.24641	0.00129764	0.0192106	-1.62782
DPYSL2	-1.92202	10.9986	-3.24473	0.00130506	0.0192945	-1.63303
ABCD2	-3.12296	4.83588	-3.23995	0.00132637	0.0195427	-1.64785
SHMT1	1.50114	11.4774	3.23396	0.00135357	0.019895	-1.66641
INSR	-1.81977	10.7263	-3.23215	0.0013619	0.0199884	-1.67202
RNF144A	-2.21071	9.91663	-3.23075	0.00136835	0.0200635	-1.67634
RNF103	-1.4806	10.5949	-3.22883	0.00137729	0.0201798	-1.68228
ADPRM	-1.34218	8.16273	-3.21866	0.00142538	0.0207788	-1.71365
SULT1A3	2.00062	2.75517	3.21804	0.00142836	0.020812	-1.71556
ULK4	-1.77354	7.54262	-3.21783	0.00142935	0.020812	-1.71619
PLA2G4D	4.45243	5.46584	3.21756	0.00143068	0.020821	-1.71704
PNPLA7	-2.31032	7.54028	-3.21719	0.00143248	0.0208422	-1.71819
PTPRN2	-2.78211	7.03273	-3.21068	0.00146423	0.0212325	-1.73822
CES1	-5.85218	6.47026	-3.20714	0.00148178	0.0214255	-1.7491
PADI3	6.32557	7.62664	3.20534	0.00149078	0.0215246	-1.75463
PPP2CB	-1.28454	12.1375	-3.20305	0.00150228	0.0216443	-1.76165
DNM3	-2.36829	6.69424	-3.20077	0.00151381	0.0217663	-1.76863
FKBP4	1.3714	13.4915	3.20049	0.00151525	0.021774	-1.76949
B3GNT5	2.48663	11.4913	3.19982	0.00151867	0.021818	-1.77155
DDAH2	-1.95403	11.5655	-3.19439	0.00154654	0.0221762	-1.78815
IRAK1	1.4692	13.3349	3.19115	0.00156347	0.0223166	-1.79809
ADPGK	1.18238	11.6948	3.19072	0.00156568	0.0223166	-1.79938
CDK2	1.40499	12.1421	3.19057	0.00156651	0.0223166	-1.79986
RGL1	-2.10195	9.37424	-3.1868	0.00158636	0.0225494	-1.81135
FASN	1.9603	13.4497	3.18502	0.00159583	0.0226574	-1.81678
ALG6	1.26662	10.4907	3.17618	0.00164369	0.0232551	-1.84374
ALDH1B1	-2.06441	10.378	-3.15962	0.00173684	0.0243621	-1.89399
APOC2	2.74087	2.71426	3.15148	0.00178444	0.0248998	-1.91863
DPYSL3	-3.70772	10.9549	-3.15116	0.00178631	0.0249174	-1.91958
COX5A	1.21072	12.5002	3.1456	0.00181951	0.0253221	-1.93636
DMPK	-1.49866	11.0957	-3.14536	0.00182099	0.0253368	-1.9371
MARK2	1.18617	12.1916	3.14457	0.00182576	0.0253912	-1.93948
DIO3	-4.32099	5.57119	-3.13877	0.00186108	0.0257996	-1.95693
ACOT4	2.10855	8.09647	3.13793	0.00186628	0.025848	-1.95947
PNPLA3	3.45867	5.81507	3.13754	0.00186868	0.0258693	-1.96064
PAK3	-4.11056	3.64674	-3.136	0.00187824	0.025972	-1.96528
SLC27A6	-3.98717	2.49663	-3.13453	0.00188737	0.0260745	-1.9697
CYP2A6	-3.75755	2.2587	-3.13361	0.00189308	0.0261354	-1.97245
ALG1L	3.03534	9.25222	3.13095	0.00190979	0.0263061	-1.98045
ST8SIA1	-2.56512	6.38163	-3.12912	0.00192138	0.0264235	-1.98595
CTSO	-2.12198	9.89257	-3.12869	0.00192408	0.0264547	-1.98723
CYP1B1	-3.72858	8.52305	-3.12506	0.00194722	0.0267194	-1.99811
ESD	-1.31026	11.8248	-3.12392	0.00195457	0.0267886	-2.00154
MTMR1	1.64436	11.5686	3.11952	0.00198306	0.0270748	-2.0147
KL	-3.02452	4.73201	-3.11352	0.00202256	0.0275271	-2.03264
AQP3	4.21761	14.3167	3.11248	0.0020295	0.0276092	-2.03576
CA3	-3.09764	5.09318	-3.10858	0.00205563	0.0279265	-2.04739
TSTA3	1.42157	12.4907	3.10555	0.0020761	0.0281293	-2.0564
SLC26A9	4.99447	7.92974	3.09947	0.00211792	0.0286242	-2.07453
SLC22A16	-3.26116	2.56958	-3.09854	0.00212431	0.028686	-2.07727
SLC34A1	3.58715	3.55232	3.09737	0.00213249	0.0287688	-2.08076
MYLK3	-2.92632	3.15241	-3.09237	0.00216762	0.0291477	-2.09561
NPL	2.34949	9.83659	3.08856	0.00219476	0.0294206	-2.10692
TPSAB1	-3.65988	7.70807	-3.08727	0.00220403	0.0295121	-2.11074
PTK6	3.18678	10.5039	3.08412	0.00222678	0.0297509	-2.12007
CDK16	1.11862	13.0231	3.0801	0.00225611	0.0300432	-2.13195
FAM227B	-1.65584	6.87495	-3.07158	0.00231947	0.0307178	-2.1571
MTHFD2	1.52953	12.2403	3.06892	0.00233962	0.0308766	-2.16495
AGMAT	2.06441	7.73585	3.06873	0.00234108	0.0308889	-2.16552
SRMS	3.63059	5.31865	3.06439	0.00237425	0.0312083	-2.17828
PPP4C	0.953892	12.8886	3.06277	0.00238678	0.0313213	-2.18306
AGXT2	-1.59407	0.611358	-3.0564	0.00243654	0.0318348	-2.20178
DUSP3	-1.0949	11.6799	-3.05418	0.00245406	0.0320304	-2.20828
CDIPT	-1.06481	12.0498	-3.05347	0.00245971	0.0320972	-2.21036
GLIPR1	-2.20351	9.58455	-3.04929	0.00249316	0.0324078	-2.22261
FAAH2	2.36119	9.09254	3.04894	0.00249599	0.0324174	-2.22364
RNF146	-1.28206	10.2731	-3.04894	0.00249603	0.0324174	-2.22366
RNF125	-2.04216	7.54846	-3.04787	0.00250468	0.0325156	-2.22679
DMGDH	-2.5632	4.73121	-3.04674	0.00251383	0.0325926	-2.2301
HAS1	-3.58199	3.13158	-3.04407	0.00253551	0.0328103	-2.23789
GALNT16	-4.09338	5.82183	-3.04231	0.00254997	0.0329763	-2.24304
PRKAR1B	-1.69799	10.1608	-3.03361	0.00262244	0.033684	-2.26844
LRRK2	-3.0333	7.37062	-3.02931	0.00265897	0.0340797	-2.28097
GGT5	-2.44385	9.31941	-3.0199	0.00274043	0.0349387	-2.3083
PHKG2	1.00546	11.1094	3.01569	0.00277764	0.0353238	-2.32051
HIPK3	-1.37642	11.848	-3.01437	0.00278942	0.0354438	-2.32434
USP18	2.31969	9.14605	3.00314	0.0028914	0.036479	-2.35684
UHMK1	1.28726	12.8259	3.00045	0.00291631	0.0367387	-2.3646
PIP5K1C	-1.10241	11.4466	-2.99262	0.00298998	0.0374339	-2.38716
SYCE2	2.54735	7.28751	2.99247	0.00299138	0.0374437	-2.38758
GPI	1.30572	14.541	2.98691	0.00304468	0.0380081	-2.40355
MOCS1	-2.86638	7.82538	-2.98624	0.00305121	0.0380665	-2.40549
DGAT2	2.30925	9.18223	2.9842	0.00307101	0.0382583	-2.41133
ROR2	-3.56133	8.46662	-2.97877	0.00312445	0.0388041	-2.42692
ALOX12B	4.76729	6.02331	2.97795	0.00313251	0.0388882	-2.42925
PFKFB4	1.91786	9.78343	2.97772	0.00313485	0.0389093	-2.42993
SLC26A6	1.53243	10.4305	2.97378	0.0031742	0.0392929	-2.4412
VRK1	1.34926	10.6905	2.97276	0.00318451	0.0394044	-2.44413
PARP1	1.20948	13.6137	2.96058	0.0033094	0.0406752	-2.47887
CYP4F3	4.72055	8.86467	2.95681	0.00334902	0.0410844	-2.48961
DNMT3B	2.113	8.89091	2.95155	0.00340497	0.0415627	-2.50456
SRD5A1	1.93632	11.0068	2.94469	0.00347927	0.0423159	-2.52404
PPIH	1.12354	11.2833	2.942	0.00350872	0.0425884	-2.53164
LIPT1	-1.11594	7.8499	-2.94067	0.00352348	0.0427247	-2.53543
DTYMK	1.36788	11.306	2.9387	0.00354529	0.0429203	-2.54099
PDE7A	1.48864	10.9817	2.93232	0.0036169	0.0435692	-2.55902
PRKX	2.14182	11.619	2.92969	0.00364681	0.0438335	-2.56644
SLC52A2	1.13028	11.7805	2.92859	0.00365941	0.0439325	-2.56955
DOT1L	1.41494	11.4714	2.92829	0.00366278	0.0439643	-2.57038
SLC25A42	-1.56295	8.78735	-2.92799	0.00366618	0.0439852	-2.57122
GNS	-1.15307	12.6478	-2.92709	0.00367657	0.0440597	-2.57377
ACSM3	-3.14462	6.75345	-2.92631	0.00368555	0.0441412	-2.57597
PDE5A	-2.17003	9.05149	-2.92606	0.00368838	0.0441663	-2.57666
NOP2	1.20597	11.5597	2.9246	0.00370527	0.044246	-2.58077
EPHA10	3.95183	6.63174	2.92447	0.00370676	0.0442551	-2.58114
FGFR3	3.45401	12.168	2.91857	0.00377568	0.0448478	-2.59774
ROCK2	-1.27486	11.4106	-2.91453	0.00382363	0.0452396	-2.6091
LIMK2	1.41112	12.6869	2.91351	0.00383571	0.0453647	-2.61194
PSPH	1.49897	9.95172	2.91327	0.00383858	0.0453654	-2.61262
DDO	-2.85343	5.53591	-2.91253	0.0038475	0.0454508	-2.6147
DUSP15	-3.10637	4.61241	-2.91157	0.00385904	0.0455516	-2.6174
POLA1	1.39277	11.0151	2.911	0.00386591	0.0455882	-2.619
COASY	0.915105	12.3775	2.90831	0.0038983	0.0458169	-2.62651
SLC6A12	-2.93476	5.49045	-2.90392	0.0039519	0.0463312	-2.63881
SLCO2A1	-2.77549	9.8713	-2.89918	0.00401051	0.046873	-2.65206
SDR16C5	4.10339	9.8885	2.89838	0.00402046	0.046962	-2.65429
AKR1B15	5.13547	6.88305	2.89755	0.00403089	0.0470539	-2.65662
BTD	-1.29074	9.31799	-2.89703	0.00403735	0.0470956	-2.65806
PLA2G2C	-2.37196	1.4325	-2.89552	0.00405633	0.0472806	-2.66228
NAPRT	1.69164	12.2116	2.89336	0.00408363	0.0475164	-2.66831
LATS2	-1.63472	9.76308	-2.88735	0.00416029	0.0482167	-2.68504
GALNT6	2.53287	10.8509	2.87963	0.00426065	0.0490664	-2.70647
CYP11A1	-4.13119	3.64892	-2.87954	0.00426192	0.0490717	-2.70674
PGLYRP4	4.72374	6.42719	2.87825	0.00427893	0.0491869	-2.71032
PLA2G7	2.44833	8.114	2.87034	0.00438454	0.0500548	-2.73223
TNK1	1.27324	10.2049	2.8702	0.00438642	0.0500668	-2.73262
IDO2	2.74646	3.58145	2.86942	0.00439697	0.0501398	-2.73477
FRK	2.11567	10.4438	2.8637	0.00447501	0.0508095	-2.75058
PDXK	1.15817	13.5074	2.86046	0.00451975	0.0511723	-2.75951
PDE3A	-3.64879	7.06484	-2.86041	0.0045205	0.0511723	-2.75966
ATP1A1	1.19797	15.6052	2.85901	0.00453989	0.0513151	-2.7635
NT5E	-3.31748	9.31495	-2.85836	0.00454893	0.0513854	-2.76529
SNRK	-1.28752	10.5912	-2.85799	0.00455413	0.0514183	-2.76631
PRKAR2B	-2.73647	7.79845	-2.85773	0.00455771	0.0514491	-2.76702
ZDHHC17	-1.25249	10.1897	-2.84611	0.00472288	0.0529283	-2.79897
DUOX2	4.57872	10.4978	2.84135	0.00479215	0.0535854	-2.81203
CLCF1	-2.34491	8.59288	-2.84032	0.0048072	0.0536834	-2.81484
MARS2	1.5999	8.77196	2.83745	0.00484961	0.0540481	-2.82272
TGM2	-3.1832	12.5512	-2.83678	0.00485954	0.0541288	-2.82455
NUP50	1.16071	12.2022	2.834	0.00490092	0.0544794	-2.83216
PRKD1	-3.12743	6.52198	-2.83282	0.00491854	0.054605	-2.83538
GSTM2	-2.97586	8.17547	-2.83071	0.0049503	0.0548596	-2.84115
PDK3	1.45304	9.0732	2.83069	0.00495054	0.0548596	-2.84119
CYP1A1	-2.63501	1.42412	-2.82992	0.00496217	0.054908	-2.84329
CYP4F11	4.01127	8.42995	2.82867	0.00498113	0.0550271	-2.84671
PPAT	1.42742	10.0861	2.8208	0.00510174	0.0561034	-2.86815
RAD18	1.29983	10.1976	2.81537	0.00518645	0.0568901	-2.8829
HCCS	1.13067	10.7838	2.81473	0.00519651	0.0569901	-2.88464
PGLYRP3	5.98124	6.45149	2.8137	0.00521284	0.0571141	-2.88745
SOAT2	-2.32899	2.56128	-2.81146	0.0052483	0.0573544	-2.89352
PLA2G3	4.90666	6.275	2.81139	0.00524941	0.0573544	-2.89371
ATP1A3	2.68138	5.79603	2.81132	0.00525059	0.0573544	-2.89391
PNPO	1.22859	10.2044	2.81034	0.00526616	0.0574934	-2.89656
LDHA	1.40363	15.3991	2.80659	0.00532628	0.0580135	-2.90672
SRPK1	1.24864	12.0228	2.80095	0.00541789	0.0587891	-2.92199
CDK15	-2.31514	3.2006	-2.8006	0.00542361	0.0588406	-2.92293
CYP2C18	4.48163	6.25793	2.79983	0.00543624	0.0589565	-2.92501
H6PD	-1.40536	12.1855	-2.79808	0.00546492	0.0591932	-2.92972
FES	-1.76534	9.47599	-2.7954	0.00550935	0.0595571	-2.93696
GALNT8	-2.65436	3.04266	-2.79293	0.00555049	0.0599162	-2.94362
SLC39A4	1.78715	10.5923	2.79256	0.0055568	0.0599736	-2.94463
MVK	1.23175	10.7926	2.79181	0.00556933	0.0600767	-2.94665
PARP14	1.62631	13.0357	2.78719	0.00564728	0.0607225	-2.95908
GLRX2	1.12758	9.11523	2.78699	0.00565077	0.0607385	-2.95963
POLR3K	1.0548	10.2198	2.78185	0.00573868	0.0614976	-2.97343
EHHADH	1.67269	9.96829	2.77845	0.0057976	0.0620635	-2.98256
GUCY2D	2.52485	4.4693	2.77814	0.00580295	0.0621094	-2.98339
SLC9A7	1.64891	10.6741	2.77639	0.00583347	0.0623362	-2.98807
ITPKA	2.55881	7.35241	2.77041	0.00593908	0.0632195	-3.0041
L2HGDH	1.49585	9.44579	2.76699	0.00600007	0.0636901	-3.01323
QPRT	-3.36693	8.38389	-2.76062	0.0061155	0.0645296	-3.03024
SQLE	1.95841	11.9116	2.76026	0.00612203	0.0645535	-3.0312
PPM1F	-1.25558	10.9921	-2.75861	0.00615234	0.0648053	-3.03561
GAPDH	1.26489	17.2078	2.75374	0.00624224	0.0655013	-3.04855
UPP2	-1.94419	1.73947	-2.74706	0.00636777	0.0665989	-3.06631
SLC28A3	3.08686	8.88751	2.73549	0.00659025	0.0684994	-3.09694
BARD1	1.52109	10.2275	2.73491	0.00660169	0.068555	-3.09848
PIGW	1.21622	9.35858	2.73077	0.0066832	0.0692395	-3.10942
ASMT	-1.74092	2.38141	-2.72965	0.00670532	0.0693973	-3.11236
HSD17B2	3.91503	6.46862	2.72871	0.00672408	0.0695319	-3.11485
VKORC1	-1.12024	10.5745	-2.72474	0.00680337	0.0702199	-3.1253
INSL3	2.0059	3.70973	2.72231	0.00685246	0.070606	-3.1317
HAGHL	2.00748	7.83422	2.72177	0.00686334	0.070703	-3.13311
MIF	1.28779	11.5879	2.72144	0.00687004	0.070739	-3.13398
SLC52A1	3.30416	8.11968	2.72115	0.00687586	0.0707627	-3.13473
HAS3	3.79996	10.8061	2.71961	0.00690728	0.0710257	-3.13879
SLC7A11	3.32003	8.51993	2.71728	0.006955	0.0714313	-3.14492
TGM5	4.15864	6.38738	2.71518	0.00699806	0.0717106	-3.15042
GMPS	1.17729	12.7986	2.71137	0.00707712	0.0722806	-3.16042
COLGALT2	-2.98642	5.49981	-2.71068	0.00709149	0.0723418	-3.16222
AGT	-3.56516	5.29264	-2.70977	0.00711055	0.0724873	-3.16461
CDK3	1.71499	5.51627	2.70717	0.00716522	0.0729709	-3.17143
RNPEP	0.946735	12.5984	2.70558	0.00719866	0.0731636	-3.17557
UBA6	1.41987	12.1051	2.70456	0.00722027	0.0733216	-3.17824
AACS	1.07679	11.5051	2.70407	0.00723077	0.0733804	-3.17953
LYPLA2	0.956436	12.2819	2.70301	0.00725319	0.0735201	-3.18228
INSRR	-2.45289	2.67066	-2.7015	0.00728552	0.073786	-3.18624
RHCG	6.74511	11.0752	2.70055	0.00730594	0.0739681	-3.18873
EPHA5	-2.66777	1.38729	-2.69658	0.00739148	0.0746965	-3.19908
CTDSP1	-1.05747	12.6835	-2.69232	0.00748419	0.0754192	-3.21016
NAA50	1.21292	13.6108	2.68861	0.00756607	0.0760416	-3.21983
SAPCD1	1.78459	5.18639	2.6878	0.00758392	0.076179	-3.22193
TFRC	1.84649	13.8197	2.68635	0.00761615	0.076342	-3.2257
GSTO2	2.1494	10.1306	2.6849	0.00764855	0.0766033	-3.22947
ADCY7	2.25732	8.77218	2.68107	0.00773449	0.0773359	-3.23939
ACSM5	-2.45399	3.35358	-2.67804	0.00780321	0.0778946	-3.24725
CPA3	-3.26703	7.35569	-2.67752	0.00781514	0.0779568	-3.24861
SLC4A3	-2.78149	7.852	-2.67748	0.00781591	0.0779568	-3.24869
CEL	3.85827	8.40702	2.67558	0.0078594	0.0781924	-3.25362
CSK	0.986752	12.5905	2.67554	0.00786023	0.0781924	-3.25371
PIP4K2B	-0.95396	11.734	-2.67516	0.007869	0.078254	-3.25471
B3GALT1	-3.0944	1.94759	-2.6673	0.00805119	0.0795686	-3.27502
TECR	1.14547	13.3414	2.66077	0.00820536	0.0806967	-3.29185
LYPLA1	1.17004	11.8121	2.65934	0.00823928	0.081004	-3.29551
ZDHHC13	1.50544	11.2343	2.65401	0.00836769	0.0820264	-3.30923
IMPA2	1.53073	11.9118	2.65298	0.00839251	0.0822031	-3.31185
HPGDS	-2.3094	5.53281	-2.64966	0.00847357	0.0828495	-3.32037
SLC1A3	2.93149	9.80197	2.64474	0.00859506	0.0837126	-3.33299
P4HB	1.03499	15.655	2.64357	0.00862404	0.0839407	-3.33597
DGKI	-1.98985	4.56272	-2.63846	0.00875219	0.0849275	-3.34904
KALRN	-2.47396	8.44031	-2.63816	0.00875962	0.0849596	-3.34979
NUP205	1.20458	12.1784	2.63291	0.00889325	0.0859113	-3.3632
AZIN2	-1.80434	7.35853	-2.63017	0.00896347	0.0863965	-3.37016
CYP2S1	3.64061	9.94994	2.62955	0.00897949	0.0864647	-3.37174
MYLIP	-1.6345	10.6262	-2.62386	0.00912747	0.0874615	-3.38621
PTPN21	-1.398	9.79648	-2.62208	0.00917418	0.0877977	-3.39073
ELOVL3	2.82444	6.48527	2.62096	0.00920384	0.0880259	-3.39358
RNF216	-0.954326	11.221	-2.61717	0.0093043	0.0887202	-3.40318
SH3RF3	-2.12655	7.70113	-2.60692	0.00958119	0.0906719	-3.42911
PCYT1B	-3.5634	3.78988	-2.60604	0.00960528	0.0908595	-3.43133
BMPR1A	-1.31473	10.3371	-2.60245	0.00970428	0.0914813	-3.44039
ACADSB	-1.48304	9.27524	-2.60077	0.00975075	0.0917906	-3.44461
ABHD5	1.42458	10.0232	2.59766	0.0098376	0.0923936	-3.45245
TK2	-1.22848	9.97208	-2.59382	0.00994575	0.0931623	-3.4621
CA5B	-1.28846	8.49359	-2.59291	0.00997153	0.0933651	-3.46439
PAICS	1.2028	12.912	2.59132	0.0100165	0.0936656	-3.46836
NSDHL	1.11436	11.3166	2.58986	0.0100582	0.0939829	-3.47203
PUS1	0.96902	10.7441	2.58789	0.0101147	0.0944087	-3.47697
EPHB4	-1.21719	12.4586	-2.58685	0.0101445	0.0946396	-3.47957
DGKA	1.71278	12.2097	2.58327	0.0102482	0.0953457	-3.48854
PPM1M	-1.26294	10.0369	-2.58082	0.0103197	0.0958482	-3.49467
LIMK1	1.12417	11.6077	2.5783	0.0103936	0.0963723	-3.50097
PRKCD	1.24402	11.6068	2.5732	0.0105446	0.0974146	-3.51369
EPHB1	-2.77216	5.38239	-2.57291	0.0105533	0.0974345	-3.51442
DUSP13	2.74371	2.71708	2.57199	0.0105809	0.0976299	-3.51672
MAST1	2.28263	6.72269	2.57026	0.0106325	0.097972	-3.52101
USP44	-3.23104	4.30783	-2.57004	0.0106391	0.0980022	-3.52155
TMEM54	1.47869	12.6865	2.56625	0.0107537	0.098832	-3.531
AKR1B10	5.31308	9.49396	2.5653	0.0107824	0.0990659	-3.53335
THOP1	1.03679	11.6734	2.56109	0.0109112	0.100052	-3.54381
UGT1A6	4.74628	4.7002	2.55737	0.0110261	0.1008	-3.55304
SLC47A1	-2.71338	7.1445	-2.55419	0.0111252	0.101537	-3.56092
POLR1E	-1.05679	10.4941	-2.55397	0.0111322	0.101585	-3.56147
MCCC2	1.10002	11.8558	2.5524	0.0111814	0.101896	-3.56535
SLC40A1	-2.62134	11.0525	-2.54951	0.0112723	0.102521	-3.57248
PPP2R3B	1.22651	10.6146	2.54826	0.011312	0.102718	-3.57558
PTGDS	-3.20342	9.61459	-2.54776	0.0113279	0.102828	-3.57681
MAPK3	-0.991121	11.7628	-2.54644	0.0113698	0.103039	-3.58006
PPIA	0.944226	14.5969	2.54373	0.0114567	0.10347	-3.58676
ULK3	1.0945	11.4107	2.54152	0.0115276	0.103955	-3.59219
PPEF2	-1.34255	0.865476	-2.5403	0.0115672	0.104266	-3.59521
FARSA	0.956067	12.1539	2.53311	0.0118022	0.105816	-3.61289
HDC	-2.54263	5.1839	-2.52782	0.0119776	0.106944	-3.62586
CHST10	-2.60771	7.57734	-2.52047	0.0122256	0.108645	-3.64386
CYP27A1	-2.37145	9.02527	-2.51982	0.0122476	0.108825	-3.64544
AXL	-2.13948	10.6126	-2.5197	0.0122516	0.108829	-3.64573
GBGT1	-1.76245	7.265	-2.51857	0.0122901	0.109091	-3.64849
ALOXE3	3.46911	6.02039	2.51656	0.0123591	0.10959	-3.6534
ALG10	1.16337	8.10175	2.51619	0.012372	0.109664	-3.65431
ACACA	1.11556	12.1891	2.51606	0.0123764	0.109664	-3.65463
HMBS	1.07487	10.2836	2.51431	0.0124367	0.110121	-3.6589
EIF2AK1	0.82475	13.1578	2.51355	0.012463	0.110269	-3.66075
TGM1	4.19515	10.5168	2.50819	0.0126496	0.11161	-3.6738
PIGA	1.16582	10.1756	2.50686	0.0126963	0.111888	-3.67703
MOGS	0.818826	12.0467	2.50166	0.0128804	0.11302	-3.68965
CDS2	-1.00648	11.4355	-2.50063	0.0129172	0.113178	-3.69215
NAT8	-2.01745	1.56664	-2.50053	0.0129209	0.113194	-3.69241
ACOT11	1.71564	9.07031	2.49923	0.0129675	0.113504	-3.69556
CDC25B	1.36202	12.9218	2.49824	0.0130027	0.113675	-3.69795
NIT2	0.964651	11.5662	2.49317	0.013186	0.114868	-3.71022
ATP6V1A	1.07054	12.3479	2.49003	0.0133009	0.115652	-3.71782
FUT2	2.3737	10.22	2.4881	0.0133717	0.116084	-3.72247
NEK9	-1.02666	11.7313	-2.48773	0.0133853	0.116186	-3.72336
PRKDC	1.19817	13.6674	2.48341	0.0135456	0.117291	-3.73378
GSTP1	1.34974	15.7225	2.47662	0.0138009	0.118999	-3.75014
NDUFB3	0.921943	11.126	2.47626	0.0138142	0.119054	-3.75098
NUAK1	-2.21721	9.53827	-2.4753	0.0138508	0.119302	-3.75329
PARP12	1.17448	11.7938	2.47392	0.0139034	0.119619	-3.75661
CA9	3.6712	10.3207	2.47038	0.0140391	0.120495	-3.76511
PPP3CC	-1.20158	9.43569	-2.46461	0.0142625	0.121824	-3.77892
SETD7	-1.38627	11.4452	-2.45634	0.0145882	0.123854	-3.79866
SLC16A12	-3.30658	3.14365	-2.45181	0.0147697	0.12509	-3.80947
SLC22A2	-2.4523	1.79741	-2.44578	0.0150142	0.126583	-3.8238
SLC5A6	1.23766	11.2162	2.4413	0.0151981	0.127759	-3.83443
NUP107	1.03546	11.7658	2.44091	0.015214	0.127834	-3.83535
PPP1R3C	-3.64304	6.79261	-2.44047	0.015232	0.127934	-3.83638
FRMPD2	2.79763	3.1038	2.44024	0.0152416	0.127965	-3.83693
ATP2A2	1.21728	14.3726	2.43696	0.0153777	0.128859	-3.84469
PPM1G	0.803768	13.3622	2.43298	0.0155447	0.130005	-3.85411
SLC8A3	-2.25867	2.37914	-2.4306	0.0156452	0.130646	-3.85973
AK2	0.860166	13.1075	2.43016	0.015664	0.130767	-3.86078
PAK6	1.58607	1.57067	2.42705	0.0157962	0.131471	-3.86811
SLC16A8	2.11801	7.2411	2.42348	0.015949	0.132342	-3.8765
TRAF7	0.940571	12.559	2.42241	0.0159954	0.1326	-3.87903
CYP17A1	-1.88373	2.72944	-2.42091	0.0160604	0.132988	-3.88256
SLC22A18	1.54193	9.99675	2.42053	0.0160767	0.133019	-3.88345
ADPRH	-1.46878	8.39507	-2.42009	0.0160957	0.133093	-3.88448
NUP93	0.964706	11.8882	2.41644	0.0162551	0.134183	-3.89306
FABP6	3.48729	4.45344	2.41581	0.0162826	0.134318	-3.89454
KIT	-2.81301	7.49177	-2.41272	0.0164187	0.135133	-3.90178
AGPAT1	-0.944405	11.3987	-2.41244	0.016431	0.135155	-3.90244
FKBP8	-0.801251	13.6772	-2.41209	0.0164465	0.135228	-3.90326
SIRT3	-0.8721	9.72767	-2.41122	0.016485	0.135415	-3.90529
METTL16	-0.87529	10.7308	-2.40923	0.0165736	0.135903	-3.90996
CERS5	-0.812498	11.2096	-2.40801	0.0166279	0.136262	-3.91281
FOLR2	-2.2294	7.28433	-2.40613	0.0167119	0.136704	-3.91719
SLC16A2	-2.52729	8.74356	-2.40407	0.0168049	0.137201	-3.92203
STK17A	1.34552	11.2003	2.40398	0.016809	0.137201	-3.92224
USP51	-1.92107	6.8621	-2.4039	0.0168123	0.13721	-3.92241
DAPK3	-1.03389	11.6374	-2.40264	0.0168693	0.137582	-3.92535
FABP5	3.89268	13.1575	2.39779	0.0170899	0.138689	-3.93666
ATP2C2	2.75174	9.33456	2.39657	0.0171461	0.139033	-3.93951
GFPT2	-2.69708	8.1548	-2.39614	0.0171658	0.139062	-3.94051
BMPR2	-1.13585	11.7322	-2.39478	0.0172283	0.139475	-3.94367
PEAK1	-1.29644	10.3549	-2.39349	0.017288	0.139797	-3.94667
TXN	1.36675	14.0286	2.39308	0.0173071	0.139907	-3.94763
STK32A	-3.38005	3.03508	-2.39278	0.0173206	0.139979	-3.94831
POLE3	0.98586	12.5608	2.38902	0.0174958	0.140905	-3.95706
MUSK	-1.61836	1.38111	-2.38832	0.0175283	0.141054	-3.95867
HMGCR	1.14622	11.7914	2.38789	0.0175484	0.141179	-3.95967
UMPS	1.03053	11.5399	2.38709	0.0175861	0.141444	-3.96153
SLC35A2	0.945653	11.2897	2.3861	0.0176327	0.141725	-3.96383
PAPOLB	-0.766833	0.297253	-2.38327	0.0177663	0.14259	-3.97039
FKBP6	2.37169	2.34866	2.38304	0.0177773	0.142641	-3.97093
HS6ST3	-3.64655	3.48435	-2.37799	0.0180177	0.143882	-3.98259
IP6K1	-0.902478	11.3095	-2.37679	0.0180753	0.144173	-3.98537
SLC37A1	1.60298	10.6448	2.3767	0.0180796	0.144186	-3.98557
DGKE	-1.17266	9.0966	-2.37579	0.0181235	0.144422	-3.98768
SLC1A5	1.42477	13.7605	2.37417	0.0182019	0.144761	-3.99142
ALOX15B	3.72497	7.50861	2.37144	0.0183343	0.145546	-3.99772
DHTKD1	1.21129	11.1414	2.37068	0.0183715	0.145667	-3.99947
SFXN1	0.936581	11.5482	2.36636	0.0185835	0.146868	-4.00943
PTPRR	-3.48895	4.86546	-2.36585	0.0186083	0.146988	-4.01058
BDH2	-1.26284	10.1252	-2.36414	0.018693	0.147445	-4.01452
PFKM	-1.46655	10.925	-2.36288	0.0187555	0.147785	-4.01742
AMFR	-0.860322	12.1699	-2.35815	0.018992	0.149103	-4.02828
DUSP1	-2.31646	12.9594	-2.35705	0.0190471	0.149458	-4.03079
SGPP2	2.26753	10.1959	2.35671	0.0190643	0.149555	-4.03157
CTSC	1.49618	13.1685	2.35383	0.01921	0.150388	-4.03817
KAT5	-1.01301	10.5133	-2.35277	0.0192636	0.150707	-4.04058
ST3GAL5	-1.6836	8.24353	-2.35059	0.0193748	0.151323	-4.04557
ALG9	-0.994198	8.26801	-2.35053	0.0193777	0.151326	-4.0457
EPHA7	-3.55167	3.222	-2.34682	0.0195682	0.152479	-4.05417
PTRH1	-1.54258	2.73332	-2.34104	0.0198685	0.154184	-4.06736
PRKCI	1.1812	12.234	2.34067	0.019888	0.154276	-4.06821
PGK1	1.15989	14.8799	2.33859	0.0199966	0.154919	-4.07292
PCCB	1.05189	11.2194	2.33854	0.0199997	0.154923	-4.07305
PRKAR1A	-1.05328	13.2862	-2.33846	0.0200037	0.154934	-4.07322
HAAO	-1.93153	8.13906	-2.33783	0.0200368	0.155131	-4.07465
PRMT2	-0.850815	12.1235	-2.33373	0.0202539	0.156372	-4.08398
DYRK4	-1.37851	9.28008	-2.33262	0.0203128	0.15672	-4.08649
CDK17	-1.10128	10.4583	-2.33243	0.0203228	0.156723	-4.08691
FPGT-TNNI3K	-1.99564	3.38623	-2.32984	0.0204613	0.157571	-4.09279
ALDOA	0.942145	16.2957	2.32789	0.0205663	0.158218	-4.09721
PDK2	-1.1847	9.89417	-2.32665	0.0206328	0.158649	-4.1
RNF133	-1.631	1.71059	-2.32486	0.02073	0.159133	-4.10407
HELZ2	1.41982	11.8394	2.32357	0.0207998	0.159467	-4.10697
GM2A	1.56693	13.228	2.3229	0.0208363	0.159666	-4.10849
ABCG5	-1.71687	2.48912	-2.32097	0.0209419	0.160253	-4.11285
SLC26A4	-2.55186	4.95731	-2.32009	0.0209903	0.160335	-4.11485
PLCL2	-2.04217	7.96508	-2.31938	0.0210289	0.16052	-4.11644
CA8	-3.96535	4.00607	-2.31309	0.0213772	0.162371	-4.13062
POLR2H	0.957829	12.2217	2.31136	0.0214738	0.162952	-4.13451
PIK3R1	-1.86068	10.9338	-2.31133	0.0214753	0.162952	-4.13457
SLC2A3	-1.8057	9.9131	-2.30981	0.0215605	0.163475	-4.13799
PADI1	4.13947	8.04843	2.30322	0.0219331	0.165666	-4.15277
CERS1	-2.38757	3.50101	-2.30189	0.0220091	0.166065	-4.15576
SLC25A18	-1.13571	5.33399	-2.30176	0.0220165	0.166079	-4.15604
SLC27A1	-1.30379	10.0049	-2.2995	0.0221461	0.16687	-4.16111
AQP7	-3.26005	4.21821	-2.29917	0.0221648	0.166924	-4.16183
GAD1	2.53828	7.75626	2.29915	0.0221661	0.166924	-4.16188
ST20	1.18558	7.48665	2.29854	0.0222014	0.16712	-4.16326
RNF130	-1.0406	11.6557	-2.29821	0.0222202	0.167199	-4.16398
DUSP19	-1.42904	7.1698	-2.29799	0.0222332	0.167255	-4.16449
NUP37	0.909596	10.736	2.29607	0.022344	0.167901	-4.16878
PIP4K2C	0.945804	11.7647	2.29398	0.0224655	0.168557	-4.17345
PLA2G4C	-1.77955	7.88895	-2.29105	0.0226362	0.169465	-4.17997
ATP2C1	1.10545	13.1195	2.28759	0.0228396	0.170544	-4.18768
MYLK2	1.39237	4.80111	2.28595	0.0229366	0.171036	-4.19132
SSH2	0.933947	10.6894	2.28423	0.0230387	0.17152	-4.19515
EPHB2	2.09135	10.5677	2.28216	0.0231622	0.172209	-4.19975
PRKACB	-1.43133	10.1796	-2.26843	0.0239959	0.176829	-4.23017
TMPPE	1.33868	6.52055	2.26841	0.023997	0.176829	-4.23021
TKT	1.18463	14.0752	2.26675	0.0240993	0.177345	-4.23387
LYN	1.31507	11.4544	2.26525	0.0241922	0.177834	-4.23717
PSAP	-0.889101	15.7414	-2.26129	0.0244391	0.179191	-4.2459
PLCXD2	2.52876	5.00149	2.25741	0.0246835	0.180502	-4.25444
ACY1	1.20424	7.79356	2.25064	0.0251146	0.182779	-4.26931
MDP1	-0.993962	6.27524	-2.24932	0.0251991	0.18321	-4.27219
GMPR	-2.17354	7.99905	-2.24752	0.0253154	0.183809	-4.27614
TPST1	-1.47643	9.84947	-2.24633	0.0253922	0.184212	-4.27874
SLC2A9	1.9921	8.84458	2.24459	0.0255053	0.184736	-4.28255
NUP85	0.834238	11.959	2.24246	0.0256436	0.185393	-4.28719
ACOT7	1.1832	11.5588	2.23995	0.0258081	0.186304	-4.29267
USP27X	-1.21295	7.93823	-2.23987	0.0258135	0.186304	-4.29285
CHST12	-0.910042	9.975	-2.23573	0.0260863	0.187786	-4.30186
CSGALNACT2	-1.09773	9.91607	-2.23553	0.0260996	0.187842	-4.3023
POLR3GL	-1.00991	10.0901	-2.23512	0.0261269	0.187967	-4.3032
MAPK14	-0.857383	11.7987	-2.23075	0.0264187	0.189255	-4.31271
DUSP8	-1.59349	8.84161	-2.23053	0.026433	0.189313	-4.31317
PLA2G2F	3.88626	5.18186	2.22946	0.0265052	0.189606	-4.31551
DHCR7	1.3174	11.5421	2.22799	0.0266041	0.190088	-4.3187
KLHL23	-1.59513	9.3433	-2.22557	0.0267677	0.190851	-4.32395
FGR	-1.51716	8.63567	-2.22514	0.0267967	0.191013	-4.32488
GPX3	-2.36956	10.8832	-2.22504	0.0268036	0.191017	-4.3251
AANAT	1.74097	4.02636	2.22431	0.0268529	0.191184	-4.32667
B3GNT3	3.16303	9.81398	2.22249	0.0269769	0.191625	-4.33061
NUDT11	-3.09024	5.94988	-2.22168	0.0270324	0.19196	-4.33237
PTPRG	-1.97627	9.66094	-2.22002	0.0271461	0.19237	-4.33596
FMO2	-3.53834	5.26677	-2.21917	0.0272041	0.192714	-4.33779
ATR	1.03627	11.0115	2.21646	0.0273912	0.193686	-4.34365
DSTYK	-0.962405	10.3924	-2.21329	0.0276116	0.194824	-4.3505
GALNT14	3.27856	9.53426	2.21279	0.027646	0.195044	-4.35157
MAPK4	-3.93421	3.68314	-2.21076	0.027788	0.195726	-4.35595
HIBADH	-0.978173	10.9762	-2.20615	0.0281124	0.197391	-4.36587
SLC29A3	-1.18831	8.65042	-2.20278	0.0283517	0.198357	-4.37311
MDM2	1.02232	12.3759	2.20171	0.0284275	0.198681	-4.37539
PINK1	-1.14832	9.9897	-2.20086	0.0284886	0.198993	-4.37722
KMT2A	-0.994692	11.4082	-2.20003	0.0285478	0.199291	-4.37899
ATP1B3	1.47622	13.972	2.19962	0.0285777	0.199477	-4.37989
HS3ST6	3.75959	4.77973	2.19749	0.0287305	0.200289	-4.38444
CHI3L1	2.5742	10.5312	2.18926	0.0293294	0.203362	-4.40204
TALDO1	0.966032	13.573	2.18813	0.029412	0.203808	-4.40444
PI4K2B	1.03831	10.5587	2.18591	0.0295755	0.204764	-4.40917
CBS	2.83955	4.96513	2.18469	0.0296659	0.205107	-4.41177
ABCC5	1.79164	12.1933	2.18229	0.029844	0.205892	-4.41687
SLC17A7	-2.33298	4.89823	-2.18146	0.0299058	0.206224	-4.41864
AMACR	1.30232	7.62343	2.17741	0.0302099	0.207635	-4.42726
PLCE1	-1.79875	9.5632	-2.17286	0.0305535	0.209283	-4.43689
AMHR2	-1.592	1.4949	-2.17268	0.0305676	0.209332	-4.43728
TPK1	-1.3871	6.93818	-2.17241	0.030588	0.209424	-4.43785
RPS6KB2	0.833098	11.695	2.17187	0.0306294	0.209638	-4.439
RDH13	1.09352	10.4697	2.17172	0.0306409	0.209646	-4.43932
RNF144B	1.33433	11.2841	2.17109	0.0306883	0.209826	-4.44063
ROS1	3.8404	4.13645	2.1685	0.0308865	0.210633	-4.44611
ATP12A	3.7701	3.7335	2.16592	0.0310853	0.211512	-4.45157
GSTM3	-2.36559	10.3192	-2.16542	0.031124	0.211728	-4.45263
RDH12	2.95251	4.98049	2.16477	0.0311741	0.211998	-4.454
PDSS1	1.04008	8.84893	2.16395	0.0312374	0.212332	-4.45573
GLE1	0.833581	11.5592	2.16011	0.0315363	0.213835	-4.46382
RTCA	0.769421	10.831	2.15916	0.0316104	0.214074	-4.46582
NANP	0.977746	9.33691	2.15877	0.0316412	0.214258	-4.46665
UBE2B	-0.834969	11.782	-2.15707	0.0317748	0.214858	-4.47023
CHST8	-2.6556	3.22091	-2.15461	0.0319682	0.215774	-4.47539
CERCAM	-1.5248	10.9517	-2.15447	0.0319792	0.215822	-4.47568
SIK2	-1.00651	10.8402	-2.15412	0.0320072	0.215963	-4.47642
CYP4Z1	2.83951	4.20192	2.15341	0.0320635	0.216295	-4.47792
ANXA3	1.90396	11.4088	2.14712	0.0325653	0.218534	-4.49111
CHURC1-FNTB	-1.29321	1.26246	-2.14676	0.0325939	0.218701	-4.49185
SIK3	-0.916908	10.7	-2.14152	0.0330177	0.220856	-4.50282
CHST5	-1.74816	1.49472	-2.14119	0.0330439	0.220937	-4.50349
ALDH1A1	-3.26509	10.3643	-2.13878	0.0332404	0.221835	-4.50852
SLC35A1	-1.00764	9.19153	-2.1363	0.0334442	0.22285	-4.51371
AGPAT4	-1.75981	8.87688	-2.13557	0.0335035	0.223171	-4.51521
CSNK1A1L	-0.824753	0.516588	-2.13546	0.033513	0.223203	-4.51545
NUP62	0.824546	12.6726	2.13521	0.0335334	0.223296	-4.51597
ECI2	-1.91244	9.85447	-2.134	0.0336336	0.223753	-4.51849
PPT2	-1.03457	8.75275	-2.13364	0.0336628	0.223862	-4.51923
SLC8A2	-3.73674	5.32805	-2.13202	0.0337972	0.224367	-4.52261
CKM	2.11113	3.95229	2.13048	0.0339248	0.224962	-4.5258
SLC12A4	-1.11389	11.3595	-2.12868	0.0340746	0.225559	-4.52954
ACSM2B	-1.37235	0.697621	-2.12579	0.0343174	0.226695	-4.53555
F13A1	-1.9925	8.43375	-2.1233	0.0345264	0.227678	-4.5407
ITPK1	-0.979727	12.0526	-2.1203	0.0347806	0.228955	-4.54691
AICDA	-1.5831	1.60614	-2.12013	0.0347953	0.229026	-4.54726
B4GALNT2	4.10879	4.06889	2.11996	0.0348096	0.229046	-4.54761
METTL7A	-2.08861	11.0505	-2.11731	0.035036	0.22996	-4.5531
PTPN2	0.847463	11.4866	2.11574	0.0351702	0.230641	-4.55633
PHYH	-1.47251	9.60244	-2.11349	0.0353635	0.231628	-4.56097
MIOX	2.75852	4.26006	2.10941	0.0357165	0.233161	-4.56937
PLCB3	0.762811	12.1036	2.10893	0.035759	0.233363	-4.57038
TYK2	0.887592	12.2827	2.10853	0.0357934	0.233537	-4.57119
SLC16A4	-2.22512	6.53612	-2.10623	0.0359946	0.23437	-4.57593
IDH1	1.21355	12.2387	2.10579	0.0360325	0.234541	-4.57682
PYURF	-1.07619	7.10317	-2.10574	0.0360374	0.234548	-4.57693
HSD17B7	0.836077	9.14144	2.10522	0.0360825	0.234715	-4.57799
ATP6V0B	0.719034	12.8779	2.10235	0.036335	0.23593	-4.58388
PLTP	-1.64821	11.8853	-2.10156	0.0364045	0.236206	-4.5855
EXTL2	-1.29566	9.24807	-2.09983	0.0365584	0.236807	-4.58906
RWDD2A	-1.02458	7.96164	-2.09886	0.036644	0.237061	-4.59104
CAT	-1.24676	11.0326	-2.09777	0.0367408	0.23749	-4.59326
CSGALNACT1	-1.51378	9.05265	-2.09766	0.0367512	0.237532	-4.5935
SLC6A7	1.86098	3.0379	2.09696	0.0368134	0.237811	-4.59493
IDO1	3.05496	10.982	2.09603	0.0368963	0.238139	-4.59683
PKN1	-1.4712	11.9324	-2.09362	0.0371119	0.239173	-4.60175
IL4I1	1.66585	9.07283	2.09217	0.0372423	0.239754	-4.60471
SLC6A3	-2.0036	1.80462	-2.092	0.0372576	0.239754	-4.60506
DPH5	-0.818173	9.74698	-2.09096	0.0373516	0.240129	-4.60718
DUSP2	1.53537	9.20479	2.09057	0.037387	0.24014	-4.60798
SIRT1	-1.11548	10.0185	-2.08943	0.0374907	0.240614	-4.61032
POLR3G	1.42443	8.28156	2.08827	0.0375951	0.241055	-4.61267
MLYCD	-0.844418	9.12804	-2.08765	0.0376515	0.241213	-4.61393
TSSK6	0.99822	6.43564	2.08418	0.0379688	0.242781	-4.62101
GALNT11	-1.10263	10.7656	-2.08295	0.0380818	0.243169	-4.62351
GCH1	1.24969	10.3838	2.08181	0.0381866	0.243684	-4.62583
GLA	0.89125	10.8086	2.08053	0.038304	0.24415	-4.62842
AMPD3	1.30661	9.98876	2.07788	0.0385494	0.245301	-4.6338
ME3	-1.84441	8.38893	-2.07735	0.0385987	0.245563	-4.63488
SLC36A1	1.06523	9.80963	2.07483	0.0388333	0.246355	-4.63998
MAN1A1	-1.76487	10.1026	-2.07243	0.0390578	0.247184	-4.64483
MTHFD1L	1.12125	10.9584	2.07056	0.0392336	0.247985	-4.64861
ATP6V0A1	-0.738547	11.4105	-2.06974	0.0393108	0.248308	-4.65027
ZDHHC5	0.780432	12.9335	2.06869	0.0394102	0.248681	-4.65239
HLCS	0.925872	10.5576	2.0673	0.0395421	0.24918	-4.65521
SLC25A13	0.89767	10.605	2.06673	0.0395958	0.249362	-4.65635
MTHFS	0.977567	8.06752	2.06553	0.0397103	0.249875	-4.65878
FKBP10	-2.16343	11.2705	-2.06477	0.0397829	0.250201	-4.66031
AMPD2	-0.752603	10.7946	-2.06425	0.0398319	0.250353	-4.66135
FDPS	0.828261	12.7745	2.06175	0.0400711	0.251465	-4.66638
RRP8	-0.705693	9.93997	-2.06139	0.040106	0.251579	-4.66712
OBSL1	-1.97067	10.7412	-2.05912	0.0403241	0.252503	-4.67168
HECTD2	-1.27356	8.84325	-2.0588	0.0403555	0.252673	-4.67233
NEK8	1.07144	8.6031	2.05741	0.0404895	0.253198	-4.67512
TYW3	-0.881664	10.0765	-2.05635	0.0405918	0.253518	-4.67724
KMO	1.56137	5.66503	2.05474	0.0407487	0.25424	-4.68048
FADS6	3.00643	2.97724	2.0535	0.0408691	0.254824	-4.68296
ACAT2	1.29376	11.0633	2.05188	0.0410271	0.255371	-4.6862
COX6A1	0.805778	12.8093	2.04897	0.0413126	0.256541	-4.69202
NEK1	-1.06788	9.18238	-2.04737	0.0414712	0.257288	-4.69524
DERA	0.855792	11.3264	2.04656	0.0415506	0.25755	-4.69685
SMPD1	-0.97016	10.3405	-2.04597	0.041609	0.257826	-4.69803
SLC18A1	1.53028	1.51542	2.04036	0.0421683	0.260358	-4.70923
TM7SF2	1.35493	9.72194	2.03747	0.0424587	0.261404	-4.71498
RNF139	-0.837646	10.8322	-2.03519	0.0426887	0.262489	-4.71951
SPHK1	1.43649	11.1933	2.03106	0.0431081	0.26434	-4.72771
CAD	0.885488	12.1743	2.0293	0.0432884	0.264927	-4.7312
CPT1C	-1.83549	7.77453	-2.02732	0.0434913	0.265759	-4.73512
CLC	-1.61957	1.18492	-2.0233	0.0439061	0.267403	-4.74307
RBP3	1.89697	2.21188	2.02295	0.0439427	0.267544	-4.74376
DCTPP1	0.845588	11.2734	2.02211	0.0440304	0.26794	-4.74543
SBK1	2.31152	8.95063	2.02203	0.0440389	0.267941	-4.74559
STK35	0.873227	11.5991	2.02076	0.0441706	0.268553	-4.74809
MAPK11	-1.20598	9.58898	-2.02055	0.0441921	0.26863	-4.7485
PHLPP2	-1.12787	8.53789	-2.02023	0.044226	0.268755	-4.74914
UROD	-0.698193	11.5913	-2.02003	0.0442466	0.26881	-4.74953
PIK3R2	1.48834	2.00221	2.01992	0.0442579	0.268838	-4.74975
GNPDA2	-0.959183	9.35708	-2.0198	0.0442707	0.268838	-4.74999
SLC15A2	1.91126	9.35814	2.01964	0.0442876	0.268886	-4.75031
GNPNAT1	0.949015	10.7783	2.01686	0.0445788	0.270056	-4.75579
CYP2D6	1.64402	6.2293	2.01682	0.0445829	0.270056	-4.75587
KAT8	-0.724869	10.94	-2.01555	0.0447165	0.270621	-4.75837
PRODH	2.41291	8.49016	2.01361	0.0449208	0.271423	-4.76218
PTPRO	-1.71994	6.44557	-2.01149	0.0451456	0.272188	-4.76635
POLR2F	-1.39751	2.92272	-2.01072	0.0452275	0.272541	-4.76787
EEF2	-0.884639	16.3361	-2.0103	0.0452724	0.272676	-4.7687
NADSYN1	0.771315	11.7834	2.0067	0.0456561	0.274164	-4.77575
SLC27A4	0.888625	11.3695	2.00612	0.0457183	0.274446	-4.77688
PIP5K1B	-2.63498	6.66267	-2.00446	0.0458966	0.275257	-4.78014
PLCB4	-3.11457	6.89949	-1.99722	0.0466821	0.2784	-4.7943
SLC25A26	-0.812775	9.76254	-1.99624	0.0467885	0.278822	-4.7962
PPP1R3B	-1.4114	10.756	-1.99513	0.0469103	0.279342	-4.79837
NME7	-1.00013	9.28557	-1.99471	0.0469561	0.279505	-4.79918
UBE2D4	-0.734086	9.53594	-1.99115	0.0473486	0.280928	-4.80612
FKBP9	-0.938072	11.9801	-1.98958	0.0475228	0.281603	-4.80918
PNKP	0.800298	11.1384	1.98834	0.0476604	0.282197	-4.81159
MACROD2	-2.05351	7.1794	-1.98725	0.0477811	0.282659	-4.8137
SLC39A2	3.38602	6.71209	1.98558	0.0479677	0.283351	-4.81695
FH	0.700594	12.1845	1.98185	0.0483853	0.28518	-4.82417
SULT1E1	3.56619	5.39322	1.97804	0.0488166	0.287103	-4.83156
PPIP5K1	0.891057	10.1453	1.97673	0.0489654	0.287587	-4.83409
POLL	-0.678601	10.2879	-1.97611	0.0490355	0.287859	-4.83528
COLGALT1	0.802068	13.0213	1.97143	0.0495709	0.290354	-4.84431
PIGN	0.967844	10.6195	1.97101	0.049619	0.290551	-4.84512
UQCRB	-0.813295	13.1065	-1.96981	0.0497572	0.291135	-4.84743
SLC16A9	-3.03306	7.6101	-1.96871	0.0498842	0.291657	-4.84955
SLC52A3	1.61941	9.58693	1.96863	0.0498927	0.291674	-4.84969
CCNB1IP1	-0.914888	10.675	-1.96769	0.0500014	0.292168	-4.8515
JMJD7-PLA2G4B	1.58054	8.34554	1.96754	0.0500194	0.292189	-4.8518
ENTPD5	0.98127	10.0713	1.96629	0.0501642	0.292782	-4.8542
SLC26A11	-1.0632	9.36999	-1.96348	0.0504905	0.293947	-4.85959
UGGT1	0.723981	12.2881	1.96237	0.050621	0.294339	-4.86173
PYCR1	1.36466	10.97	1.95957	0.050949	0.29545	-4.8671
SLC38A1	1.09799	12.9781	1.95732	0.0512136	0.296459	-4.8714
COX7B	0.856275	12.7834	1.95559	0.0514186	0.296978	-4.87471
SGPL1	0.844152	12.3971	1.95185	0.0518627	0.29869	-4.88185
BRSK1	-1.72252	6.64696	-1.95084	0.051984	0.299033	-4.88378
DAPK2	1.32535	9.36737	1.95039	0.0520372	0.299236	-4.88463
PTPN22	1.79481	7.78383	1.95017	0.052064	0.29933	-4.88506
CPOX	0.906841	10.9692	1.94991	0.0520948	0.299453	-4.88555
TFB2M	0.811184	9.83119	1.9497	0.0521196	0.299511	-4.88594
PGM2L1	-1.65452	9.94718	-1.94823	0.0522967	0.300329	-4.88876
RPN2	0.751898	14.4743	1.94749	0.0523858	0.30064	-4.89017
NSUN5	0.728162	10.9746	1.94495	0.0526914	0.301965	-4.89499
GFM1	0.859402	11.7449	1.94478	0.0527121	0.302055	-4.89531
LPIN1	-1.17845	10.2771	-1.94335	0.0528852	0.30276	-4.89803
USP2	-1.73896	7.10621	-1.94283	0.0529483	0.303035	-4.89902
MSMO1	1.06971	11.7773	1.94275	0.0529583	0.303063	-4.89917
NRF1	-0.582024	10.1948	-1.94209	0.0530388	0.303438	-4.90043
PAK4	0.820984	12.2307	1.94172	0.0530838	0.30358	-4.90113
CSNK1G1	0.834554	10.6455	1.94137	0.0531257	0.303734	-4.90179
MAPK6	1.15534	12.117	1.93986	0.0533099	0.304356	-4.90466
PTEN	-1.05897	12.0441	-1.93593	0.0537926	0.306257	-4.91212
PTPRT	-2.51633	2.98204	-1.93505	0.0539001	0.306598	-4.91377
SLC6A14	3.51953	9.5243	1.93495	0.053913	0.306641	-4.91397
HS6ST1	1.0246	11.9904	1.93331	0.054115	0.307375	-4.91706
RPN1	0.66435	14.6779	1.93328	0.0541188	0.307375	-4.91712
VRK2	0.897255	10.1757	1.93269	0.054192	0.307549	-4.91824
PARP9	1.19027	12.6633	1.9325	0.0542151	0.307549	-4.91859
PANK1	1.14713	8.76114	1.93144	0.0543473	0.308122	-4.92061
HPGD	-2.81269	8.60641	-1.92545	0.0550948	0.310936	-4.9319
SLC20A1	0.877575	11.8031	1.92514	0.055133	0.311066	-4.93247
MT-ND6	-1.5224	15.1404	-1.9223	0.0554914	0.312244	-4.93783
TRMU	0.749104	10.9035	1.91974	0.0558148	0.313507	-4.94263
BRSK2	-2.13803	4.86791	-1.9184	0.0559854	0.314232	-4.94515
UBE2QL1	-1.97445	5.70265	-1.91439	0.0564979	0.31614	-4.95267
GCLM	1.27272	10.6665	1.91153	0.0568649	0.31755	-4.95801
PLIN2	-1.55687	10.443	-1.9102	0.0570375	0.318294	-4.96051
CD38	2.01107	8.29832	1.90952	0.0571253	0.31859	-4.96178
GLT8D1	-0.77005	11.0295	-1.90513	0.0576959	0.321003	-4.96997
COX8A	0.647872	12.8685	1.90485	0.0577325	0.321059	-4.97049
POLD2	0.727022	12.9508	1.90391	0.057855	0.321533	-4.97224
ATP6V1C2	1.81062	8.20972	1.90377	0.0578736	0.321577	-4.97251
COQ3	0.844042	9.28989	1.90071	0.0582746	0.323152	-4.97819
UQCRH	0.737542	13.0627	1.89974	0.0584017	0.323738	-4.97999
GAD2	2.44549	2.42175	1.89949	0.0584351	0.323884	-4.98046
PSKH1	-0.803977	10.6208	-1.89937	0.0584509	0.323892	-4.98068
COX5B	0.768168	12.641	1.89917	0.0584772	0.323949	-4.98105
SARDH	-1.61903	6.65199	-1.89821	0.0586037	0.324323	-4.98283
ERN1	-0.965603	10.1586	-1.89809	0.0586199	0.324354	-4.98306
EPHA6	-2.72634	2.79515	-1.89804	0.058626	0.324358	-4.98314
GLTP	1.23641	12.6177	1.89754	0.0586922	0.324665	-4.98407
CKB	-1.52963	12.3804	-1.89466	0.0590754	0.326098	-4.98943
GALNT18	-1.63953	9.43333	-1.89073	0.0596002	0.328067	-4.99671
SLC25A22	0.84645	10.6699	1.88908	0.0598217	0.328927	-4.99976
SLC19A3	-2.41449	3.60322	-1.88674	0.0601372	0.329894	-5.00408
AQP6	2.6477	4.15031	1.88638	0.0601858	0.33006	-5.00474
APOA1	-2.04737	3.2634	-1.88637	0.0601861	0.33006	-5.00475
SMPD4	0.72055	12.1386	1.88497	0.0603766	0.330753	-5.00735
CERS3	4.52952	7.87048	1.88465	0.0604191	0.330888	-5.00792
B3GALT2	-1.83997	2.77076	-1.88453	0.0604353	0.330929	-5.00814
TRIB3	1.50984	10.1813	1.88213	0.0607627	0.332048	-5.01258
EYA3	0.751813	11.0571	1.88116	0.0608949	0.33232	-5.01437
PTPRZ1	3.82334	8.78611	1.88064	0.0609658	0.332617	-5.01532
UCP2	1.31528	12.1653	1.87854	0.0612524	0.333759	-5.01917
PRKAG2	-0.975612	9.95882	-1.87706	0.0614556	0.334535	-5.02189
SLC22A10	-0.847421	0.494139	-1.87433	0.0618328	0.335984	-5.02692
STYXL1	0.82384	10.7879	1.87271	0.0620568	0.336687	-5.02988
SLC7A1	1.07259	12.3913	1.87214	0.0621361	0.336996	-5.03093
ACE2	1.96722	7.31991	1.87124	0.0622604	0.337519	-5.03257
PC	1.11826	10.4359	1.86823	0.062681	0.339009	-5.03809
USP47	-0.760665	11.631	-1.8645	0.0632034	0.341132	-5.04489
ENPP7	1.77199	1.75479	1.8603	0.0637977	0.343302	-5.05256
GNPTAB	0.920142	11.8146	1.85683	0.0642917	0.344972	-5.05887
HSPG2	-1.57961	12.5469	-1.85365	0.0647458	0.346474	-5.06463
GAL3ST1	-2.83702	3.82346	-1.85213	0.0649646	0.347199	-5.06739
HMGCS1	1.22998	12.0167	1.85154	0.0650503	0.347534	-5.06847
NDUFS6	0.898928	12.3218	1.85082	0.0651532	0.34789	-5.06976
PIPOX	-1.70618	6.20254	-1.84904	0.0654117	0.348732	-5.073
DNM2	0.759932	13.0562	1.84736	0.0656548	0.349406	-5.07603
GPX8	-1.34016	10.0725	-1.84522	0.0659664	0.350632	-5.0799
STAR	2.32206	4.35616	1.84368	0.0661913	0.351612	-5.08268
AASS	-1.77355	7.4205	-1.84223	0.0664037	0.352377	-5.0853
USP11	-0.927402	12.0353	-1.84198	0.0664403	0.352377	-5.08575
TIAM2	-0.971916	8.1532	-1.84156	0.066502	0.352448	-5.0865
PIK3CB	0.877301	11.3277	1.84153	0.0665062	0.352448	-5.08656
AKR7A3	2.0305	6.84571	1.84053	0.066653	0.35301	-5.08836
FOSL1	1.99704	10.1203	1.84011	0.0667149	0.353121	-5.08911
ULK2	-0.919039	9.97273	-1.83882	0.0669056	0.353821	-5.09144
G6PD	1.10085	12.1709	1.83864	0.0669319	0.353867	-5.09176
INPP5K	-0.635964	10.8181	-1.83772	0.0670684	0.354403	-5.09343
CDKL2	-2.10002	4.09477	-1.83597	0.0673269	0.355304	-5.09657
ABCB4	-1.28547	4.46061	-1.83475	0.0675085	0.355889	-5.09876
SLC31A1	0.851432	11.5003	1.83458	0.0675337	0.35596	-5.09907
MAP3K13	0.980603	11.7599	1.8323	0.0678729	0.357063	-5.10315
MGRN1	-0.731017	11.5348	-1.83181	0.067947	0.357238	-5.10404
SLC6A8	1.53402	12.7897	1.83041	0.0681563	0.357745	-5.10655
SLC7A2	-3.08758	8.51042	-1.82868	0.0684157	0.358796	-5.10965
ALDH3A1	2.92384	10.376	1.82758	0.0685811	0.359258	-5.11162
PARP2	0.773863	10.9651	1.82573	0.0688595	0.360404	-5.11492
NUDT14	0.868952	10.1898	1.82523	0.0689354	0.360614	-5.11581
ENTPD6	0.868168	11.9337	1.82426	0.0690826	0.361041	-5.11755
SFXN3	-0.870975	10.7901	-1.81977	0.0697659	0.363387	-5.12556
PKLR	1.84618	1.82826	1.81939	0.0698239	0.363564	-5.12624
FITM2	-0.940443	8.88029	-1.81918	0.0698553	0.363665	-5.12661
RNF14	-0.632607	10.8747	-1.81806	0.0700279	0.364271	-5.12861
MTMR6	-0.85632	10.2622	-1.81803	0.0700319	0.364271	-5.12866
NAGLU	-0.709279	10.8108	-1.81795	0.0700436	0.364284	-5.1288
HPD	-1.495	4.51279	-1.81794	0.0700464	0.364284	-5.12883
UQCRC1	0.695154	13.6093	1.81636	0.0702876	0.365192	-5.13162
CPA2	-1.62984	1.88327	-1.81382	0.0706802	0.366634	-5.13616
SLC23A2	-0.935509	10.5469	-1.81359	0.0707151	0.366752	-5.13656
TREX2	1.31352	6.67714	1.8117	0.071008	0.36783	-5.13992
CHST14	-0.960341	10.1922	-1.80813	0.0715622	0.369877	-5.14623
NME4	-1.29719	11.0119	-1.80682	0.0717666	0.370617	-5.14855
ACAD9	0.688562	11.9561	1.80556	0.0719647	0.371227	-5.15079
SLC25A38	-0.78969	10.5479	-1.8014	0.0726192	0.373298	-5.15814
FUT7	1.64937	5.26898	1.80034	0.0727858	0.374059	-5.16
SLC24A1	-0.955369	8.82019	-1.79987	0.0728608	0.374286	-5.16083
EPHA2	1.45476	12.9274	1.7982	0.0731249	0.375196	-5.16377
RNF185	-0.638354	10.8816	-1.79787	0.0731783	0.375403	-5.16436
HPSE	1.34006	9.78483	1.79716	0.0732903	0.375732	-5.1656
STK31	2.29644	5.80058	1.79589	0.0734927	0.376226	-5.16784
UBR1	-0.915218	10.1391	-1.79444	0.0737247	0.377122	-5.17039
KAT2A	0.70874	11.9677	1.79409	0.0737802	0.377342	-5.171
LIPC	-1.64642	3.58849	-1.79087	0.0742968	0.379183	-5.17666
PCYOX1	-0.784715	11.9787	-1.78899	0.0745998	0.380248	-5.17995
COPG1	0.675355	13.6166	1.78854	0.0746733	0.380398	-5.18075
TPTE2	-1.24832	1.97359	-1.78704	0.0749159	0.380955	-5.18338
NAGS	1.21952	7.89441	1.78621	0.0750501	0.381258	-5.18483
IRAK3	-1.58245	8.84899	-1.78595	0.0750917	0.381405	-5.18528
METTL22	-0.643934	9.52059	-1.7858	0.075117	0.381469	-5.18555
C1GALT1	0.922238	10.7361	1.78417	0.0753819	0.382404	-5.1884
NCOA1	-0.82229	11.1553	-1.7825	0.0756543	0.383302	-5.19132
CDC42BPA	-1.20359	11.0917	-1.77979	0.0760967	0.3847	-5.19603
COPB2	0.72974	13.3283	1.77964	0.0761211	0.384728	-5.19629
LPO	-1.84102	2.66707	-1.77531	0.0768354	0.386915	-5.20384
SLC5A8	-3.01048	2.07812	-1.77501	0.0768849	0.387132	-5.20436
MERTK	-1.35006	8.5018	-1.77466	0.0769423	0.387324	-5.20497
SLC22A3	-2.59473	7.97559	-1.77373	0.0770966	0.387939	-5.20658
SCLY	0.745182	7.27959	1.77309	0.0772037	0.388349	-5.20771
SLC14A1	-2.03477	4.59776	-1.7728	0.0772517	0.388462	-5.20821
GCNT4	-1.56489	6.90562	-1.77174	0.0774281	0.389025	-5.21005
HERC1	-0.82255	11.2379	-1.77144	0.0774779	0.389146	-5.21057
POLR1B	0.78893	10.4175	1.76998	0.0777206	0.390009	-5.2131
PDIA4	0.823136	13.8687	1.76811	0.0780338	0.390984	-5.21634
CHSY1	-0.939979	11.1321	-1.76715	0.078195	0.391286	-5.21801
SLC25A15	1.03819	7.81059	1.76709	0.0782041	0.391286	-5.2181
RDH5	-1.23887	5.03413	-1.76523	0.0785177	0.392156	-5.22133
TPMT	0.714891	10.8483	1.76493	0.0785682	0.392277	-5.22185
ETFA	0.689179	12.2748	1.76462	0.0786197	0.392469	-5.22238
SETDB2	-0.759601	9.31553	-1.76324	0.0788535	0.392879	-5.22477
POLI	-0.900355	9.25661	-1.76215	0.0790367	0.393518	-5.22665
USP20	-0.629707	10.862	-1.76206	0.0790515	0.393518	-5.2268
TPH1	-1.40575	4.16755	-1.76166	0.0791196	0.393714	-5.22749
SLC47A2	2.14765	6.08023	1.76086	0.0792559	0.394051	-5.22888
EPHA8	2.09822	2.41118	1.76055	0.0793085	0.394151	-5.22941
NDUFS4	-0.74824	10.8101	-1.75841	0.0796718	0.395242	-5.2331
FXYD2	-1.96675	3.91848	-1.75803	0.0797365	0.395466	-5.23375
GFM2	0.703369	10.5442	1.75776	0.0797823	0.395586	-5.23421
TKTL2	-0.887777	0.756473	-1.75561	0.0801499	0.396746	-5.23792
SLC2A13	-1.52251	8.10711	-1.75533	0.0801976	0.396887	-5.2384
PLCG2	-1.04754	9.40831	-1.75395	0.0804339	0.397588	-5.24077
UBE2E2	-1.24159	9.81166	-1.75055	0.0810202	0.399699	-5.24661
POLB	0.77256	10.404	1.74747	0.0815529	0.401544	-5.25189
CTSS	1.39271	12.0181	1.74729	0.0815842	0.401599	-5.2522
SLC17A5	-0.94181	9.46577	-1.7464	0.0817389	0.4021	-5.25372
CERK	-0.817516	11.2476	-1.74475	0.0820261	0.402958	-5.25654
TBL1XR1	0.822042	13.3313	1.74427	0.0821104	0.403172	-5.25737
TESK1	-0.680521	10.7683	-1.74139	0.082614	0.404627	-5.26228
ACER2	1.59171	6.42674	1.74098	0.0826874	0.404888	-5.26299
PLD1	1.27816	11.1065	1.74071	0.0827335	0.404922	-5.26344
PRKAB2	-0.8589	10.3511	-1.74037	0.0827931	0.405078	-5.26402
FKBP3	0.692081	11.7301	1.73844	0.0831331	0.406052	-5.26731
ZDHHC18	0.70626	11.5555	1.73788	0.0832324	0.406373	-5.26827
SORD	1.07623	10.6643	1.73545	0.0836631	0.40785	-5.27242
LENEP	1.02181	1.34522	1.73483	0.0837728	0.408155	-5.27347
NDUFB4	0.687112	12.694	1.73432	0.0838626	0.408428	-5.27433
CHIT1	2.90562	6.66728	1.73387	0.0839433	0.408633	-5.2751
STK26	-1.34287	10.419	-1.72972	0.0846834	0.41087	-5.28214
USP1	0.816206	12.2344	1.728	0.0849908	0.412064	-5.28505
KAT6B	-0.956267	10.1676	-1.72742	0.0850964	0.412444	-5.28604
CDK20	-1.06562	8.36943	-1.72711	0.0851524	0.412649	-5.28657
GALNS	0.825041	10.4251	1.72483	0.0855624	0.414105	-5.29042
THTPA	-1.02013	7.70752	-1.72462	0.0856	0.414211	-5.29077
ACAA2	-1.37382	9.87577	-1.72427	0.085663	0.414426	-5.29136
SLC6A20	-3.23435	4.44248	-1.72329	0.0858401	0.414824	-5.29302
NEDD4L	0.88546	11.4309	1.72082	0.0862888	0.416122	-5.29719
FTSJ1	0.673111	11.6115	1.72077	0.0862978	0.416132	-5.29728
MET	1.24726	11.857	1.72064	0.0863224	0.416155	-5.29751
NHLRC1	1.44208	7.01961	1.71999	0.0864392	0.416615	-5.29859
PDE10A	-2.17027	6.61535	-1.71946	0.0865364	0.416994	-5.29949
IPPK	1.53976	8.75573	1.71922	0.0865799	0.417054	-5.29989
PIP4K2A	-0.804738	10.5163	-1.71886	0.0866464	0.417281	-5.3005
KAT2B	-1.04527	9.71474	-1.71872	0.0866708	0.417332	-5.30073
CYP4F8	2.48593	2.79513	1.71773	0.086852	0.417839	-5.3024
CMPK2	1.52839	9.74007	1.71746	0.0869008	0.417941	-5.30285
FGFR2	-1.54165	10.555	-1.71678	0.0870265	0.418445	-5.30401
EXT1	0.915709	12.2075	1.71584	0.0871982	0.418904	-5.30558
NEURL1	-2.46508	7.58405	-1.7151	0.0873335	0.419265	-5.30683
PDE4C	-2.24654	6.49884	-1.71348	0.0876307	0.420215	-5.30954
PLA2G4B	1.54561	5.58725	1.71342	0.0876428	0.42024	-5.30965
LMTK2	0.796396	11.0238	1.71331	0.0876629	0.420255	-5.30984
MKNK1	0.620867	11.0235	1.71254	0.0878045	0.420548	-5.31113
CTSL	-1.24653	11.9341	-1.70722	0.0887908	0.423361	-5.32006
GSTM1	-4.24943	6.80943	-1.70449	0.0892999	0.424617	-5.32462
KDSR	-0.732657	11.8528	-1.70395	0.0894008	0.424666	-5.32552
CHST7	-1.19901	8.01326	-1.7037	0.0894464	0.424713	-5.32593
WNK4	2.20847	6.67076	1.70282	0.0896109	0.425226	-5.3274
MAP2K5	-0.674626	9.81794	-1.69999	0.0901432	0.427012	-5.33212
HAT1	0.718166	11.8815	1.69962	0.0902134	0.427014	-5.33275
PDE9A	-1.79272	8.20258	-1.69805	0.0905098	0.427968	-5.33536
KYNU	2.20529	9.63046	1.6974	0.0906318	0.428404	-5.33644
SGSH	-0.746757	10.5676	-1.69739	0.0906347	0.428404	-5.33646
ENPP3	-2.50123	4.25017	-1.69278	0.0915103	0.430993	-5.34413
HLTF	0.972013	11.875	1.68934	0.0921683	0.433014	-5.34983
PIGX	0.908703	11.2706	1.68894	0.0922434	0.433035	-5.35048
IDS	-0.971876	12.0538	-1.68843	0.0923429	0.433329	-5.35134
MGAT4C	-1.68499	1.70693	-1.68756	0.092509	0.433685	-5.35277
UBE2A	0.693384	12.347	1.68755	0.092512	0.433685	-5.3528
ST6GAL2	-2.18043	5.46816	-1.68726	0.0925674	0.433881	-5.35327
ELOVL1	0.591195	12.2931	1.68414	0.0931695	0.435384	-5.35843
PTDSS2	-0.753848	10.2056	-1.68388	0.093219	0.435413	-5.35886
LPCAT2	-1.12684	10.4951	-1.68183	0.0936166	0.436596	-5.36224
B4GALT3	0.585667	11.3972	1.67857	0.0942512	0.438323	-5.36761
AS3MT	-1.81648	2.7627	-1.67734	0.0944911	0.439083	-5.36963
DZIP3	-0.938653	9.21646	-1.67404	0.0951396	0.440978	-5.37507
USP36	-0.688543	11.3141	-1.67344	0.0952573	0.441287	-5.37605
UQCRQ	0.700764	12.5643	1.67314	0.0953172	0.441477	-5.37655
SDR42E1	1.71644	9.35902	1.67191	0.0955591	0.442279	-5.37856
SLC44A1	0.722394	12.9764	1.67114	0.0957116	0.44265	-5.37983
NUDT9	-0.706249	10.5015	-1.67068	0.0958025	0.44291	-5.38058
SLC19A1	0.988589	9.55157	1.67007	0.095922	0.443111	-5.38157
HYAL3	0.867032	7.81305	1.66957	0.0960218	0.443405	-5.38239
SLC25A27	-1.4618	7.50682	-1.6695	0.0960363	0.443436	-5.38251
MKNK2	0.858488	13.6192	1.6685	0.0962341	0.443976	-5.38415
RNF126	0.724879	11.1768	1.66769	0.0963947	0.444446	-5.38547
MINK1	0.869534	13.032	1.66668	0.0965967	0.445174	-5.38713
DAGLB	0.552897	10.6044	1.66609	0.0967131	0.445536	-5.38808
CALM2	-0.649257	14.4832	-1.66605	0.0967204	0.445536	-5.38814
FABP12	2.21164	2.19016	1.66536	0.0968594	0.445909	-5.38928
MPC1	-0.791963	10.2788	-1.66426	0.0970783	0.446407	-5.39107
RPUSD4	-0.668798	9.93766	-1.66343	0.0972449	0.44689	-5.39243
DGKZ	0.626909	12.1147	1.66322	0.0972872	0.446967	-5.39278
PIM2	0.994777	10.4326	1.66269	0.0973924	0.447171	-5.39363
MTFMT	-0.590473	9.15485	-1.66262	0.0974075	0.447189	-5.39375
SLC29A1	-1.0356	11.4077	-1.66129	0.0976738	0.447835	-5.39592
NNMT	-1.91873	11.0667	-1.66085	0.0977619	0.448085	-5.39663
B3GAT1	-1.94825	5.08668	-1.66036	0.0978613	0.448405	-5.39744
AK5	-1.7992	3.90079	-1.65794	0.0983483	0.449726	-5.40137
MTR	-0.741884	10.9035	-1.6579	0.0983579	0.449726	-5.40145
UQCR10	0.665011	12.0414	1.65591	0.0987588	0.45112	-5.40467
UST	-1.61329	8.72736	-1.65545	0.0988529	0.451444	-5.40542
MAN2B1	0.739697	11.8707	1.65384	0.0991809	0.452225	-5.40804
USP30	-0.625717	9.45934	-1.64566	0.100854	0.457021	-5.42127
GSTA4	-1.61081	8.91925	-1.64564	0.10086	0.457021	-5.42131
ARSB	-0.844186	9.19017	-1.64479	0.101035	0.45761	-5.42268
GYS1	0.649759	11.8484	1.6423	0.101551	0.45905	-5.4267
AKR1A1	0.683433	13.0482	1.64216	0.101578	0.45914	-5.42692
LCT	1.41307	2.261	1.64097	0.101825	0.459672	-5.42883
GOT1	0.760088	11.7344	1.63964	0.102102	0.460511	-5.43098
AADAC	2.32437	3.49679	1.63779	0.102487	0.4618	-5.43395
ADH1A	-1.41363	1.55688	-1.63752	0.102545	0.461989	-5.43439
MDH1	0.605197	13.0339	1.63694	0.102665	0.462358	-5.43531
FKBP14	-0.837006	9.80231	-1.63646	0.102765	0.462639	-5.43608
DDX19B	-0.668305	9.52293	-1.63474	0.103126	0.463747	-5.43885
ZNRF2	0.712647	10.2413	1.63431	0.103216	0.464046	-5.43953
ACOT2	-0.947124	9.00312	-1.63383	0.103317	0.464225	-5.44031
NPC1	0.813677	11.8964	1.63367	0.103351	0.464286	-5.44057
CPT1A	-0.977133	11.5801	-1.63217	0.103666	0.465184	-5.44296
TRDMT1	-1.25921	7.17599	-1.62991	0.104145	0.466523	-5.44659
ATG9B	1.45031	8.7025	1.62459	0.105274	0.469727	-5.45508
NQO1	1.52985	12.2671	1.62302	0.10561	0.470748	-5.45759
CPS1	-2.65596	5.24372	-1.62261	0.105697	0.470931	-5.45824
NDUFB11	0.706879	12.5609	1.62124	0.105991	0.471776	-5.46042
NT5C1B	1.12239	3.94743	1.62095	0.106052	0.471881	-5.46087
PLIN3	0.77769	12.3775	1.62037	0.106177	0.472168	-5.4618
RNF149	0.572305	11.8685	1.61934	0.106398	0.472869	-5.46343
NAGK	0.675976	12.0503	1.61864	0.10655	0.473198	-5.46456
SLC39A14	-1.2121	10.8461	-1.61752	0.10679	0.473905	-5.46632
PLA2G2A	-2.90899	4.24986	-1.61623	0.10707	0.474775	-5.46838
NUP43	0.594309	11.1853	1.61617	0.107082	0.474791	-5.46847
PRMT9	-0.685517	8.7484	-1.61393	0.107569	0.476032	-5.47203
SLC9A9	-1.68269	8.0154	-1.61261	0.107854	0.476805	-5.4741
PNMT	-2.34842	3.68456	-1.60867	0.108715	0.479117	-5.48035
PRDX1	0.738043	14.3684	1.60763	0.108942	0.4797	-5.48198
ABCC3	1.79399	10.413	1.60642	0.109207	0.480342	-5.48389
RPP14	-0.619065	9.90658	-1.60589	0.109324	0.480618	-5.48473
ACE	-1.12312	9.03745	-1.60402	0.109736	0.48193	-5.48767
DUSP14	0.891361	10.5883	1.60387	0.109769	0.482005	-5.48791
POLH	0.78844	9.84717	1.60077	0.110455	0.483586	-5.49279
NTAN1	-0.674955	10.2559	-1.6002	0.110581	0.483957	-5.49369
FHL2	-1.26857	11.78	-1.60009	0.110604	0.484022	-5.49385
SLC15A4	-0.677348	10.375	-1.59988	0.110652	0.484184	-5.49419
USP25	-0.779701	10.9928	-1.59727	0.111233	0.48565	-5.49829
POLR2D	0.503146	11.2551	1.59723	0.111242	0.485652	-5.49835
PAK2	0.659515	12.903	1.59706	0.111279	0.485779	-5.49861
IPMK	0.89744	9.73558	1.59621	0.111469	0.486365	-5.49995
MBOAT7	0.692832	12.4603	1.59318	0.112147	0.488272	-5.50469
PLG	-1.47862	1.27868	-1.59253	0.112292	0.488686	-5.5057
HAO2	-1.07159	1.04612	-1.59172	0.112474	0.489231	-5.50696
DIO1	1.19759	3.06724	1.59042	0.112767	0.48993	-5.509
PMM2	0.974764	9.52114	1.5886	0.113178	0.491091	-5.51183
NT5M	-1.17651	7.43662	-1.5885	0.1132	0.491154	-5.51199
B4GALT1	0.999392	13.9262	1.58769	0.113383	0.491724	-5.51325
KANSL3	-0.526914	11.491	-1.58751	0.113425	0.4918	-5.51354
MAP4K5	-0.749952	11.2775	-1.58714	0.113509	0.492035	-5.51412
SLC9A2	2.48143	5.68148	1.58656	0.113639	0.492453	-5.51501
DGKG	-1.78442	5.56069	-1.58634	0.11369	0.492502	-5.51536
SLC44A5	3.12788	7.0589	1.58613	0.113737	0.492566	-5.51569
CA6	1.29029	1.6111	1.58611	0.113742	0.492566	-5.51572
DPM2	0.583465	11.6567	1.58533	0.113918	0.493	-5.51693
F2	1.53088	1.51602	1.5849	0.114017	0.493317	-5.5176
RDH10	1.49256	11.8416	1.5847	0.114063	0.49345	-5.51792
DUSP22	-0.650036	11.0387	-1.58437	0.114137	0.49356	-5.51843
DUSP10	1.12981	9.91162	1.58387	0.114251	0.493899	-5.51921
CNDP2	0.667446	13.2199	1.58283	0.114487	0.494538	-5.52082
DYRK3	-0.971989	8.44025	-1.58246	0.114573	0.494752	-5.5214
CAMK2G	-0.675426	11.1092	-1.58042	0.115039	0.495756	-5.52457
RAD1	0.661626	11.0734	1.57965	0.115215	0.496263	-5.52576
MAP4K1	1.18365	8.65534	1.57869	0.115434	0.496748	-5.52724
MGAT4B	0.66097	12.3618	1.57842	0.115497	0.49695	-5.52767
ASAH2	1.3218	4.63473	1.57755	0.115697	0.497349	-5.52901
CPA5	1.45666	3.2165	1.57647	0.115945	0.498055	-5.53068
PPM1A	-0.616424	11.607	-1.57637	0.115968	0.49807	-5.53084
CPT2	0.629584	10.3446	1.57614	0.116022	0.498216	-5.5312
AK3	-0.702388	11.8494	-1.5755	0.116168	0.498664	-5.53218
NUP88	0.619667	11.201	1.57497	0.116292	0.498971	-5.53301
CLK2	0.618361	11.6247	1.57479	0.116332	0.499027	-5.53328
FBP2	1.55303	2.20462	1.57384	0.116553	0.499681	-5.53476
ABHD12	0.623424	12.0522	1.57243	0.116878	0.500648	-5.53693
ABCG1	1.13696	10.5188	1.57233	0.116903	0.50068	-5.53709
CHST6	2.31471	8.47053	1.57231	0.116907	0.50068	-5.53712
USP22	-0.692429	12.9117	-1.5709	0.117235	0.501607	-5.5393
TTC3	-0.722322	12.707	-1.56988	0.117472	0.502167	-5.54087
METTL14	-0.598791	10.0848	-1.56908	0.117657	0.502702	-5.5421
QPCT	-1.44348	8.14157	-1.56847	0.117799	0.503059	-5.54303
STK38	0.617833	12.335	1.56584	0.118414	0.504829	-5.54708
CTDSP2	-0.669112	13.2851	-1.56503	0.118604	0.505249	-5.54833
ADHFE1	-1.2831	7.36407	-1.56475	0.11867	0.5053	-5.54876
PDK1	0.759098	10.3297	1.5615	0.119433	0.507608	-5.55374
PFKFB2	0.954469	10.5412	1.56133	0.119474	0.507611	-5.55401
LCK	1.23084	9.09259	1.56052	0.119666	0.50785	-5.55526
DPEP2	-1.21368	6.19088	-1.55989	0.119815	0.508188	-5.55622
STUB1	-0.535139	10.9594	-1.55899	0.120028	0.50877	-5.5576
TNFRSF21	1.09919	12.5548	1.55696	0.120507	0.510079	-5.5607
MCCC1	0.802735	10.9615	1.55689	0.120525	0.510079	-5.56081
METTL3	0.668862	10.9915	1.55588	0.120765	0.510773	-5.56235
MAPK12	-1.17181	8.98563	-1.55499	0.120976	0.511091	-5.56371
ZDHHC4	-0.809949	10.5141	-1.55474	0.121036	0.511199	-5.56409
CYP26B1	1.47665	8.0761	1.55324	0.121394	0.511965	-5.56638
COQ7	-0.602785	10.0414	-1.55157	0.121792	0.513229	-5.56892
CHPT1	-1.0342	10.1797	-1.55117	0.12189	0.513532	-5.56954
CALM3	-0.616942	13.825	-1.55107	0.121913	0.513592	-5.56969
MSRA	-0.920884	9.11491	-1.55017	0.122128	0.514159	-5.57106
UGT1A7	2.92011	2.89176	1.54885	0.122445	0.514924	-5.57306
MYO3A	3.50803	7.17941	1.54749	0.122772	0.515847	-5.57513
NR1D1	-1.13995	10.5835	-1.5461	0.123108	0.516712	-5.57724
CYP11B2	-0.267419	0.0685111	-1.54514	0.123339	0.517296	-5.5787
HK1	0.688074	13.1768	1.54355	0.123726	0.518129	-5.58112
PPIL1	0.604563	11.0704	1.53984	0.124627	0.520314	-5.58673
MT-ND3	-0.829219	15.4809	-1.53912	0.124802	0.520794	-5.58782
ACVR1C	1.69209	6.82906	1.53839	0.12498	0.521251	-5.58892
NAA10	0.701517	11.5617	1.53055	0.126908	0.526676	-5.60074
ACO1	-0.674375	10.9487	-1.53028	0.126975	0.526714	-5.60115
DCXR	0.728894	11.4941	1.52843	0.127433	0.527993	-5.60393
ELOVL7	1.0283	9.24978	1.52429	0.128465	0.530983	-5.61015
PMM1	-0.661573	10.7589	-1.52375	0.128597	0.531194	-5.61094
CDK12	0.599796	11.5724	1.52249	0.128914	0.532009	-5.61284
PIGO	0.656923	10.9957	1.52041	0.129435	0.533442	-5.61594
HSD17B1	0.957549	7.73479	1.52017	0.129495	0.533532	-5.6163
ELOVL6	1.12257	9.56464	1.51891	0.129812	0.534438	-5.61818
GK	1.02084	8.73868	1.51883	0.129831	0.534462	-5.61829
ABCB11	1.66387	2.17604	1.51647	0.130428	0.536062	-5.62182
ADA	1.23631	9.6958	1.51487	0.130832	0.53699	-5.6242
CHFR	0.755318	10.7973	1.51345	0.131192	0.538106	-5.62632
FANCL	0.634819	10.6204	1.51315	0.131267	0.538265	-5.62675
ANAPC11	0.657946	12.2167	1.51248	0.131437	0.538572	-5.62775
ACVR1	-0.768759	10.7276	-1.51106	0.1318	0.539209	-5.62987
NDUFB5	0.659567	12.3408	1.51072	0.131885	0.53941	-5.63036
ABCG8	-1.05568	0.997666	-1.50876	0.132387	0.54054	-5.63328
MGAT1	-0.520021	13.0096	-1.5064	0.13299	0.541878	-5.63677
MAP2K7	-0.556322	11.2927	-1.50345	0.133749	0.543787	-5.64114
PLCD4	-0.731057	7.34324	-1.50283	0.13391	0.544122	-5.64206
HYAL4	1.54346	2.19514	1.50251	0.133991	0.544309	-5.64252
GOT2	0.595902	12.7183	1.50228	0.13405	0.544309	-5.64286
NDUFB8	-0.592334	10.7224	-1.50223	0.134064	0.544309	-5.64294
SLCO2B1	-1.3111	9.62992	-1.50179	0.134178	0.544552	-5.64359
PRKCH	-0.86085	10.7673	-1.50147	0.134259	0.544699	-5.64405
DIO2	1.65553	10.3397	1.50131	0.134301	0.544798	-5.6443
ICMT	0.541343	12.9794	1.50117	0.134336	0.544844	-5.6445
ACVR1B	0.740479	11.5377	1.50037	0.134544	0.545266	-5.64568
PLCB1	-1.47764	8.61527	-1.50034	0.134552	0.545266	-5.64573
METTL2A	0.520654	9.97484	1.49967	0.134726	0.545714	-5.64672
OAT	-0.953909	11.9777	-1.49903	0.13489	0.545906	-5.64765
GPD1L	-0.906689	10.4174	-1.49838	0.135059	0.546333	-5.64861
DGKK	-0.888984	0.452981	-1.49542	0.13583	0.548024	-5.65297
SLC7A6	0.763068	9.06533	1.49516	0.135897	0.548184	-5.65335
STK17B	0.757462	10.943	1.49467	0.136026	0.548413	-5.65407
SDR42E2	-1.05562	2.28038	-1.49446	0.13608	0.548518	-5.65437
CYP2C9	2.37531	3.45956	1.49429	0.136125	0.548596	-5.65463
GLS2	1.35386	5.647	1.49289	0.136491	0.549349	-5.65668
BCAT1	-1.63814	9.09939	-1.49284	0.136504	0.549349	-5.65676
CYP4V2	-1.00353	9.24361	-1.49165	0.136816	0.550164	-5.6585
PDHA1	0.566359	12.2509	1.49111	0.136957	0.550587	-5.65929
ADH1C	-3.27079	4.95293	-1.48991	0.137271	0.551519	-5.66104
ST6GAL1	-1.60542	11.2584	-1.48939	0.13741	0.551739	-5.66182
CYB5R4	0.727368	10.1128	1.48877	0.137572	0.551938	-5.66272
RAE1	0.569493	11.5882	1.48875	0.137576	0.551938	-5.66274
ITPA	0.59712	11.6277	1.48574	0.138373	0.553519	-5.66715
PLOD3	-0.787901	11.4899	-1.48294	0.139113	0.55534	-5.67122
RNF25	-0.586995	10.2127	-1.48224	0.139299	0.555724	-5.67225
PAFAH1B2	-0.57632	12.1994	-1.48224	0.139301	0.555724	-5.67226
ZAP70	1.40171	8.4202	1.48177	0.139425	0.556083	-5.67294
POLN	-1.1409	5.06428	-1.48028	0.139822	0.557006	-5.67511
SLC51A	1.19255	8.66216	1.47925	0.140096	0.557792	-5.6766
GGTLC3	-0.447093	0.223914	-1.47824	0.140368	0.55836	-5.67808
PPIL2	0.559143	11.4996	1.47666	0.14079	0.559341	-5.68037
SLC25A4	-0.725716	10.6852	-1.47484	0.141279	0.560474	-5.68301
CDK18	0.964082	10.8291	1.47414	0.141465	0.560893	-5.68401
PIK3C2A	-0.775237	10.8597	-1.46906	0.142839	0.564205	-5.69137
SLC5A10	1.0982	3.86749	1.46899	0.142858	0.564223	-5.69148
STARD4	1.00208	10.1191	1.46731	0.143312	0.565351	-5.69389
PPIL6	-1.37854	6.05934	-1.46699	0.143401	0.565517	-5.69436
FUT4	-1.22344	8.41018	-1.4664	0.143561	0.565852	-5.69521
CYP4F2	1.78838	2.77102	1.46488	0.143976	0.566601	-5.6974
PDPR	-0.721055	10.9767	-1.46249	0.144628	0.568023	-5.70084
ALOX15	2.8018	5.83124	1.46151	0.144897	0.568673	-5.70225
TRPM6	-1.5185	5.36593	-1.46103	0.145027	0.569056	-5.70293
SLC6A9	0.96801	10.5189	1.45748	0.146004	0.571398	-5.70803
FHIT	-1.18851	7.04878	-1.45695	0.146149	0.571724	-5.70878
AGPAT3	0.588424	12.0325	1.45684	0.146182	0.571724	-5.70895
MTMR7	-0.783226	6.03072	-1.45681	0.146187	0.571724	-5.70898
POLD3	0.61242	11.0968	1.45624	0.146346	0.571872	-5.7098
ZDHHC11	1.44284	7.02834	1.45461	0.146796	0.573187	-5.71213
ATP6V0A4	2.35215	4.71256	1.45242	0.147405	0.574786	-5.71527
BPNT1	0.57387	11.1217	1.45145	0.147673	0.575311	-5.71664
PAFAH1B1	-0.542722	12.7011	-1.44868	0.148444	0.577274	-5.72059
STK4	0.606517	11.3615	1.44857	0.148475	0.577359	-5.72075
SLC26A3	-1.4151	1.47021	-1.44817	0.148589	0.577613	-5.72133
APOB	-1.84929	2.10176	-1.44677	0.148979	0.578015	-5.72331
XYLB	0.894135	8.0182	1.4465	0.149054	0.578158	-5.72369
MAPK15	1.53812	8.08568	1.44632	0.149107	0.578214	-5.72396
EXT2	-0.664764	12.1827	-1.44513	0.149439	0.579097	-5.72565
HYKK	-0.707789	7.71594	-1.44396	0.149769	0.579925	-5.72731
NDUFAB1	0.483078	11.6287	1.44179	0.150377	0.581502	-5.73038
JAK1	-0.620364	12.8427	-1.44146	0.150473	0.581733	-5.73086
MPO	-1.25861	2.32901	-1.44055	0.15073	0.582307	-5.73215
ENOPH1	0.609201	11.2456	1.44036	0.150783	0.582474	-5.73241
RIOK3	0.644576	12.4228	1.43984	0.150929	0.582891	-5.73315
PRKCE	-0.761852	8.99776	-1.43855	0.151294	0.583623	-5.73497
EPHX2	-1.30415	9.74273	-1.43849	0.151312	0.583623	-5.73506
EPHX1	-1.02243	12.6585	-1.43713	0.151696	0.58451	-5.73698
SETD6	0.584854	9.61027	1.43495	0.152318	0.585636	-5.74006
KIAA0319	2.07321	5.59983	1.43385	0.152629	0.586154	-5.7416
PRKCB	-1.30568	7.74249	-1.43309	0.152848	0.58663	-5.74268
CBR1	0.920494	12.2178	1.43272	0.152952	0.586812	-5.7432
USP41	1.02503	1.34841	1.43241	0.153042	0.586966	-5.74364
GALNT5	2.48101	7.63232	1.43144	0.15332	0.587419	-5.74501
CHST1	-1.58367	7.23028	-1.43103	0.153438	0.587481	-5.74559
IVD	-0.819147	11.1267	-1.43092	0.153468	0.587481	-5.74573
QDPR	-0.678148	10.197	-1.42995	0.153745	0.588058	-5.7471
SLC5A3	0.734471	11.1117	1.42947	0.153885	0.588332	-5.74778
PRKD3	-0.708983	10.9067	-1.42882	0.154071	0.588634	-5.74869
BPGM	0.824398	10.6423	1.428	0.154307	0.589237	-5.74984
PPP2R2C	-2.46011	8.93544	-1.42758	0.154427	0.589562	-5.75043
RORA	-1.17459	9.29866	-1.42757	0.154431	0.589562	-5.75045
GNE	-1.13955	10.5663	-1.42706	0.154577	0.589783	-5.75116
CA5A	0.940276	1.93115	1.42403	0.155453	0.59141	-5.75541
SPR	0.679232	10.7741	1.42276	0.155819	0.592245	-5.75719
HEMK1	-0.610272	10.0802	-1.42161	0.156151	0.592949	-5.75879
MAPKAPK3	0.625143	11.1865	1.42153	0.156175	0.593002	-5.7589
CTSD	0.693984	15.1976	1.42072	0.156411	0.593375	-5.76004
APOE	1.57117	12.6109	1.41976	0.156689	0.593986	-5.76138
GPX1	0.727426	13.6355	1.41877	0.156978	0.594708	-5.76276
AGXT	1.68941	2.00634	1.41832	0.15711	0.595094	-5.76339
SLC25A19	0.663474	9.1638	1.41781	0.157257	0.59534	-5.76409
RDH16	1.69634	7.034	1.41613	0.157748	0.596609	-5.76643
SLC12A3	1.4324	3.08516	1.41422	0.158309	0.597394	-5.7691
TRMT10A	0.698781	8.29909	1.41337	0.158557	0.59803	-5.77028
ABCC1	0.817033	12.2338	1.41158	0.159083	0.599007	-5.77276
CAMKK1	-0.923817	9.85812	-1.41052	0.159395	0.599709	-5.77423
SLC2A7	0.953234	1.27731	1.41001	0.159548	0.599972	-5.77495
ENPP6	-1.71747	3.90021	-1.40987	0.159589	0.600089	-5.77514
ANPEP	1.62796	9.83375	1.40855	0.159977	0.600841	-5.77697
ACSM2A	-0.973415	0.759344	-1.407	0.160438	0.602044	-5.77912
SLC35B4	-0.589757	9.73514	-1.40633	0.160635	0.602307	-5.78004
MBOAT2	1.03493	11.5721	1.40596	0.160744	0.60249	-5.78055
LPCAT3	1.05748	9.41398	1.40573	0.160813	0.602557	-5.78087
PCBD2	0.542389	9.12127	1.40429	0.16124	0.603708	-5.78286
ATP8B1	0.897577	11.8459	1.40393	0.161349	0.603961	-5.78336
ALDOB	-1.88823	2.8809	-1.4018	0.161984	0.605519	-5.7863
CDK7	0.548799	10.4237	1.40011	0.162489	0.606398	-5.78863
CYP26A1	2.1442	3.98504	1.39991	0.162548	0.606492	-5.7889
ACP1	0.509789	12.1957	1.39726	0.163342	0.608109	-5.79255
TPH2	0.73571	0.728567	1.39715	0.163375	0.608125	-5.7927
ACOT13	0.641034	10.2794	1.39696	0.163432	0.608221	-5.79296
YKT6	0.47919	12.6064	1.39686	0.163462	0.608221	-5.7931
ATP11C	-0.846795	10.0287	-1.3965	0.163572	0.608431	-5.7936
OLAH	-1.13943	2.09754	-1.39416	0.164275	0.609822	-5.7968
FPGT	0.549806	9.72845	1.39088	0.165268	0.611708	-5.8013
ECI1	0.614726	11.8059	1.39067	0.16533	0.611862	-5.80158
DUPD1	-0.591665	0.414079	-1.39048	0.165388	0.611882	-5.80184
CYP39A1	-1.45355	7.16862	-1.38847	0.165998	0.613281	-5.80459
GPX2	2.90516	9.41355	1.38698	0.166451	0.614043	-5.80662
CDK9	-0.470064	11.8104	-1.38655	0.166583	0.614186	-5.80721
PDIA2	1.50523	4.09521	1.38436	0.167252	0.61551	-5.8102
TXK	1.01487	5.39416	1.38377	0.167431	0.615867	-5.81099
METTL8	0.666706	10.0596	1.38264	0.167777	0.616805	-5.81253
ATP8A1	-1.14946	8.4748	-1.38201	0.167971	0.617241	-5.81339
G6PC3	-0.601262	11.1039	-1.3805	0.168436	0.618473	-5.81545
PARP11	-0.877771	8.49488	-1.38023	0.168518	0.618519	-5.81581
CYC1	0.556462	12.7522	1.37926	0.168817	0.619271	-5.81713
RET	-1.64476	5.71678	-1.37722	0.169447	0.620491	-5.8199
SLC7A8	-1.19648	11.2499	-1.3733	0.17066	0.623086	-5.8252
MTMR12	-0.714366	10.9938	-1.37218	0.171007	0.62353	-5.82671
PTPN7	1.12778	8.82271	1.37069	0.171471	0.624613	-5.82872
ACSL4	-0.898703	11.0212	-1.36962	0.171804	0.625033	-5.83016
LRP2	1.92141	3.34339	1.36961	0.171808	0.625033	-5.83018
HACL1	-0.638312	9.51775	-1.36918	0.171941	0.625046	-5.83075
SLC4A9	0.945321	2.60281	1.36732	0.172522	0.626443	-5.83326
GTF2F1	-0.522702	12.2506	-1.36522	0.173181	0.62812	-5.83608
RCHY1	-0.598722	9.72092	-1.36427	0.17348	0.628788	-5.83736
HK3	1.20966	7.62398	1.36289	0.173913	0.629677	-5.8392
UBE2J1	-0.53585	11.7732	-1.36271	0.173971	0.629813	-5.83945
NT5C3B	-0.641875	10.6875	-1.3626	0.174004	0.62982	-5.83959
NEK7	-0.711168	11.3722	-1.36224	0.174117	0.630041	-5.84007
GPX7	-1.11694	8.6624	-1.36169	0.174291	0.630518	-5.84081
ADH5	-0.725584	12.7594	-1.36085	0.174558	0.631022	-5.84195
UBE2G2	-0.473375	11.9764	-1.35987	0.174868	0.631465	-5.84326
DGKQ	0.644788	10.4694	1.35974	0.174908	0.631465	-5.84343
NAA15	0.59822	11.5306	1.35958	0.17496	0.631465	-5.84365
METTL17	0.548082	11.3128	1.35561	0.176218	0.634407	-5.84895
HMGCS2	2.45509	2.95957	1.3529	0.17708	0.635892	-5.85255
PEMT	-0.578009	9.84226	-1.3517	0.177465	0.63667	-5.85416
CH25H	-1.59935	6.47089	-1.35138	0.177567	0.636885	-5.85458
GSTM4	-1.15648	9.64628	-1.35009	0.177979	0.637567	-5.85629
UPP1	1.05593	11.1804	1.34983	0.178063	0.637644	-5.85664
CSNK1D	-0.437679	13.0049	-1.34939	0.178205	0.637925	-5.85723
RNF128	2.43481	6.97337	1.3482	0.178587	0.638762	-5.85881
MOCS2	-0.556815	10.6071	-1.34802	0.178644	0.638894	-5.85905
SSH3	0.666185	11.822	1.34595	0.179308	0.640736	-5.86178
MUL1	-0.687167	10.8726	-1.34578	0.179365	0.640787	-5.86201
EIF2AK2	0.611312	12.3469	1.34534	0.179505	0.641137	-5.86259
SLC2A11	-0.7515	8.38643	-1.34304	0.180248	0.642653	-5.86563
ZDHHC20	0.640704	12.2242	1.34248	0.18043	0.64305	-5.86638
AP1G1	0.555092	12.3021	1.34231	0.180486	0.643094	-5.8666
ATP6V1D	0.499295	11.8646	1.34186	0.180631	0.643523	-5.86719
SLC22A15	1.07737	7.96521	1.3414	0.18078	0.643678	-5.8678
SAT1	0.775748	14.7029	1.3414	0.180781	0.643678	-5.86781
GALNT4	1.63578	4.47397	1.33953	0.181388	0.645044	-5.87027
P4HA3	-1.19273	6.95314	-1.33752	0.18204	0.646152	-5.87291
CTSA	0.522763	13.0846	1.33703	0.182202	0.646492	-5.87357
MGAT3	-1.74258	7.98868	-1.33672	0.182303	0.646663	-5.87398
SRD5A3	0.863663	10.8208	1.3358	0.182602	0.647267	-5.87518
BCO2	-0.986237	6.17332	-1.333	0.183518	0.649296	-5.87886
USP37	0.960185	8.62588	1.33149	0.184015	0.650118	-5.88084
COX10	0.539662	9.73738	1.33063	0.184295	0.651016	-5.88196
ATP6V1E1	-0.483354	12.567	-1.32991	0.184533	0.651553	-5.8829
LBR	-0.627999	11.9884	-1.3257	0.185922	0.654471	-5.88841
DPM3	-0.702758	10.2707	-1.3238	0.186551	0.65577	-5.89088
NDUFA5	-0.532725	11.5969	-1.32359	0.186621	0.655901	-5.89115
NSD1	0.617702	12.2778	1.32321	0.186748	0.656153	-5.89165
DGAT1	0.519112	11.4075	1.32314	0.186771	0.656153	-5.89174
SLC38A4	-1.7794	4.74229	-1.32284	0.186872	0.656287	-5.89214
CES3	1.55864	6.91006	1.32276	0.186899	0.656306	-5.89224
YES1	0.602376	12.0174	1.32239	0.187021	0.656419	-5.89272
ACAD8	-0.594795	10.0024	-1.32157	0.187294	0.65681	-5.89379
SLC34A3	1.12659	3.80793	1.32083	0.187538	0.657197	-5.89475
CHSY3	-1.26247	5.95483	-1.32056	0.187628	0.657307	-5.8951
KMT2E	-0.69564	11.6061	-1.31951	0.187981	0.658041	-5.89647
AMPD1	-1.38531	2.81044	-1.31861	0.188279	0.658522	-5.89763
OXSM	0.498085	9.1045	1.3172	0.188752	0.659597	-5.89946
RING1	-0.466909	11.6508	-1.31692	0.188846	0.659849	-5.89983
HEXB	-0.504786	12.3975	-1.31643	0.18901	0.660093	-5.90046
UPRT	-1.07837	8.21876	-1.31567	0.189263	0.660523	-5.90144
NEK3	-0.759	8.71697	-1.31557	0.189297	0.660547	-5.90157
PCYT1A	0.621141	12.2476	1.31537	0.189365	0.660592	-5.90183
SLC9A1	0.608443	12.0418	1.31499	0.189492	0.660732	-5.90232
PRKD2	0.469324	12.0748	1.3125	0.190331	0.662627	-5.90555
RNF41	-0.463641	10.976	-1.3121	0.190465	0.662731	-5.90606
ACSBG1	1.03942	4.63178	1.30894	0.191533	0.664837	-5.91014
AADAT	-1.64461	6.88664	-1.30683	0.192245	0.666413	-5.91285
AHCY	0.550709	13.3369	1.30637	0.192401	0.666725	-5.91344
NCOA6	0.610267	11.9683	1.30438	0.193078	0.66831	-5.916
CHPF	-0.764833	11.998	-1.30363	0.193334	0.668639	-5.91697
PIP5KL1	0.968972	7.18811	1.30326	0.19346	0.668897	-5.91744
WWP2	-0.470834	11.475	-1.30246	0.193735	0.669504	-5.91847
RDH14	-0.522842	9.81172	-1.30154	0.194046	0.669843	-5.91964
LPL	-1.34193	6.60436	-1.2997	0.194676	0.671186	-5.922
SLC26A2	-0.919021	10.137	-1.2992	0.194848	0.671458	-5.92264
ATRIP	0.925575	3.14073	1.29865	0.195038	0.671782	-5.92335
ERBB2	0.947708	13.6619	1.29793	0.195285	0.672339	-5.92427
SRR	-0.657002	8.34494	-1.29676	0.195685	0.673327	-5.92576
GRHPR	-0.477686	12.0466	-1.29482	0.196355	0.674459	-5.92824
CSNK1G2	0.503799	12.0115	1.29451	0.196459	0.674575	-5.92862
SLC12A5	1.31703	5.2175	1.29416	0.196579	0.674721	-5.92907
LENG9	0.69617	8.68667	1.29345	0.196824	0.675322	-5.92998
ACADL	-2.10993	4.22174	-1.29228	0.197231	0.676365	-5.93147
SLC16A7	-1.54511	8.19013	-1.29186	0.197374	0.676653	-5.932
FABP2	-1.17997	1.08312	-1.28863	0.198494	0.678777	-5.9361
SLC37A4	0.58089	10.253	1.28844	0.19856	0.678923	-5.93634
CDKL3	-0.559811	5.46774	-1.28463	0.199888	0.681425	-5.94118
ACOT8	0.497506	10.3049	1.28408	0.20008	0.6817	-5.94187
TRPM2	1.01478	8.9267	1.28337	0.200329	0.682083	-5.94277
PTGES2	0.453342	11.6572	1.28017	0.201451	0.68413	-5.94681
XPO6	0.41625	12.4314	1.28004	0.201497	0.684209	-5.94697
GPT	1.25217	6.93208	1.27821	0.202138	0.685249	-5.94927
FUT10	-0.631878	7.97216	-1.2775	0.202391	0.685723	-5.95017
NPC1L1	-1.38415	3.70899	-1.27521	0.203196	0.686818	-5.95304
IMPDH2	-0.577614	13.008	-1.27409	0.203594	0.687403	-5.95446
ADCY6	-0.751038	11.1612	-1.27371	0.203727	0.687499	-5.95493
PDIA3	0.526647	14.9709	1.27354	0.203789	0.687592	-5.95515
SLC16A6	1.07787	7.25435	1.27333	0.203863	0.68765	-5.95541
HSD17B8	0.630049	9.91908	1.27256	0.204136	0.688341	-5.95637
MAGEA2	-0.479018	0.192299	-1.26882	0.205464	0.691407	-5.96105
GAL3ST2	1.80938	3.68262	1.26645	0.20631	0.69271	-5.96401
RPE65	-1.41856	1.36161	-1.26644	0.206313	0.69271	-5.96402
PDF	0.610081	6.62202	1.26545	0.206669	0.69334	-5.96526
ARCN1	-0.537211	12.6795	-1.26515	0.206774	0.693492	-5.96563
ALOX5	1.07556	9.54582	1.26511	0.20679	0.693492	-5.96568
F13B	0.702573	0.695751	1.26496	0.206843	0.693553	-5.96586
ACOT1	-0.880262	6.50856	-1.26441	0.20704	0.693871	-5.96655
SLC25A20	-0.655977	9.07832	-1.26168	0.208021	0.694988	-5.96995
ADCY3	-0.636148	11.195	-1.2591	0.20895	0.696543	-5.97315
OTUD5	-0.437658	12.0583	-1.25907	0.208958	0.696543	-5.97318
PARP16	-0.554106	9.56174	-1.25798	0.209352	0.696995	-5.97453
ENO3	0.719959	8.07965	1.25699	0.209712	0.697807	-5.97577
NEK5	-1.11175	5.48845	-1.25547	0.210261	0.698817	-5.97764
BCR	0.52824	12.6313	1.25545	0.210268	0.698817	-5.97767
MAP3K15	-0.914754	3.33563	-1.25525	0.210342	0.698897	-5.97792
CARNS1	-0.851674	6.1395	-1.25468	0.210548	0.699356	-5.97862
B3GNT6	1.65652	2.16876	1.25431	0.210682	0.699686	-5.97908
ATM	-0.652352	10.608	-1.25288	0.211199	0.700499	-5.98084
GDE1	0.461686	11.836	1.25055	0.212047	0.701789	-5.98371
NNT	0.644376	11.529	1.24888	0.212659	0.70272	-5.98577
CYP2C19	1.01294	1.00311	1.24886	0.212664	0.70272	-5.98579
AQP9	1.38485	6.35708	1.24705	0.213328	0.703988	-5.98802
UBA1	0.431615	14.5739	1.24602	0.213704	0.704883	-5.98928
CAMKK2	-0.429727	11.5996	-1.24587	0.21376	0.704952	-5.98947
LPIN2	-0.903997	10.2932	-1.24456	0.214239	0.705579	-5.99107
SLC22A11	-1.08631	1.86003	-1.24442	0.214293	0.705579	-5.99125
APIP	-0.683895	9.71263	-1.24005	0.215901	0.708934	-5.99659
SLC6A11	2.41614	7.20492	1.23927	0.21619	0.709433	-5.99754
FMO5	-1.13985	6.64961	-1.23827	0.21656	0.71012	-5.99876
ADH7	3.56239	6.96088	1.23824	0.216571	0.71012	-5.9988
PDIA6	0.656714	13.4587	1.23733	0.216908	0.710807	-5.99991
UGT1A1	0.96634	0.956958	1.23689	0.217071	0.710971	-6.00044
A4GNT	0.863834	1.62942	1.23542	0.217618	0.711853	-6.00224
SGPP1	-1.01087	9.27416	-1.23525	0.21768	0.71198	-6.00244
COQ2	0.522666	9.85438	1.23504	0.217757	0.712154	-6.00269
STK24	0.794215	12.2632	1.23464	0.217906	0.712449	-6.00318
COX6B1	0.573306	13.3987	1.23447	0.217971	0.712566	-6.00339
NAT1	0.88513	8.19706	1.23381	0.218216	0.712859	-6.00419
CLYBL	-0.793326	8.07327	-1.23289	0.218559	0.713467	-6.00532
GLDC	2.14412	6.7843	1.23262	0.218659	0.713524	-6.00564
CASK	0.714493	11.571	1.23117	0.219199	0.714667	-6.0074
B3GALNT1	-0.83566	9.6539	-1.23	0.219636	0.715495	-6.00882
PIGF	0.507118	9.2918	1.22934	0.219883	0.715704	-6.00962
HSD17B10	0.49482	12.3275	1.22706	0.220738	0.717163	-6.01237
SERPINA3	-1.31551	1.99956	-1.22596	0.221151	0.717732	-6.0137
LRTOMT	-0.570732	8.65095	-1.22456	0.221678	0.718569	-6.0154
ADCY9	-0.677107	10.446	-1.22426	0.221789	0.718794	-6.01575
SLC13A3	-1.21256	6.06601	-1.22425	0.221795	0.718794	-6.01577
PLD6	-0.736405	7.55907	-1.22355	0.222058	0.719185	-6.01661
PLCB2	0.760645	9.21697	1.2221	0.222606	0.72011	-6.01836
VNN3	1.69149	5.52016	1.22061	0.223169	0.721045	-6.02015
MTAP	0.59886	11.5327	1.22024	0.223308	0.721231	-6.0206
ALDH2	-0.8558	12.3146	-1.21867	0.223903	0.721984	-6.02248
MTPAP	0.501798	10.4958	1.21599	0.224919	0.723838	-6.02569
PCYT2	0.539265	10.7218	1.21506	0.225274	0.724553	-6.0268
NOS1	-1.9036	3.51087	-1.21341	0.225905	0.725673	-6.02879
OXCT2	0.849752	4.27457	1.21119	0.226754	0.727111	-6.03144
GYG2	-1.66025	7.14743	-1.21085	0.226883	0.727372	-6.03184
PLD3	-0.567249	13.3786	-1.21085	0.226884	0.727372	-6.03184
FUT6	2.23333	7.28742	1.20998	0.227215	0.727816	-6.03287
PIGH	-0.461944	9.39181	-1.20975	0.227302	0.72791	-6.03315
ZDHHC2	-1.27445	9.23343	-1.20777	0.228063	0.728919	-6.03551
DPYS	-0.934884	1.95064	-1.20665	0.228496	0.729832	-6.03685
PAH	1.42024	1.40645	1.20618	0.228674	0.730016	-6.0374
CS	0.495333	12.9441	1.20584	0.228805	0.730215	-6.0378
ADCY1	-1.25844	6.79442	-1.20371	0.229626	0.731757	-6.04033
ZDHHC8	-0.534872	10.7335	-1.20308	0.229869	0.732132	-6.04108
FLT3	-1.23939	4.24881	-1.20227	0.230183	0.732834	-6.04204
TPR	0.533507	13.0369	1.20182	0.230357	0.733182	-6.04257
DHRS2	1.51201	6.77916	1.20134	0.230543	0.733465	-6.04314
CD36	-1.57564	7.66967	-1.20046	0.230886	0.734055	-6.04419
MTHFR	-0.544811	10.5966	-1.20003	0.231051	0.734349	-6.04469
NT5C2	0.919537	10.3942	1.1997	0.231177	0.734519	-6.04508
MKRN2	-0.51525	10.4605	-1.19964	0.231201	0.734526	-6.04515
SLC25A21	-1.01963	4.99101	-1.19935	0.231314	0.734759	-6.04549
PDE4D	-1.06072	9.83797	-1.195	0.233008	0.737137	-6.05063
TPP1	-0.525433	12.6648	-1.19363	0.233543	0.738159	-6.05224
SLC1A1	-1.21876	7.92622	-1.19344	0.233616	0.73831	-6.05246
NLN	0.60001	10.3014	1.19252	0.233978	0.738838	-6.05355
ALDH6A1	-0.645955	10.1762	-1.189	0.235357	0.740908	-6.05767
POMT1	-0.433355	10.4896	-1.1884	0.235593	0.741151	-6.05838
FN3K	-0.846492	9.31174	-1.1883	0.235632	0.741235	-6.05849
TNK2	0.610908	12.0299	1.18795	0.235769	0.741435	-6.0589
MVD	0.561382	11.272	1.18749	0.235951	0.741659	-6.05944
POLK	-0.558026	9.5908	-1.18673	0.236248	0.742323	-6.06032
HSD17B12	-0.581135	11.5716	-1.1858	0.236617	0.742924	-6.06142
EXTL3	-0.592798	11.3802	-1.18577	0.236628	0.742924	-6.06145
CYP3A43	0.643641	0.970725	1.18575	0.236636	0.742924	-6.06147
GPLD1	-0.942957	4.92522	-1.1856	0.236697	0.74301	-6.06165
B3GALNT2	0.713314	9.03729	1.18465	0.237071	0.743605	-6.06276
CANT1	0.517327	12.0944	1.18428	0.237216	0.743771	-6.06319
PPEF1	1.11107	3.73591	1.18407	0.237299	0.743847	-6.06343
PTPRE	0.756137	9.94147	1.18353	0.237513	0.744132	-6.06406
PHGDH	1.14512	12.4183	1.18125	0.238417	0.745472	-6.06673
SLCO1A2	1.61737	1.935	1.18101	0.238509	0.745589	-6.067
ABTB2	-0.863718	8.83349	-1.17912	0.239262	0.746881	-6.0692
VPS29	0.388066	12.1153	1.17794	0.239729	0.747524	-6.07056
CMPK1	0.479111	13.1335	1.17759	0.23987	0.747684	-6.07098
SLC22A13	0.738952	1.92677	1.17737	0.239957	0.747715	-6.07123
POLR1C	0.463472	10.784	1.17665	0.240247	0.747761	-6.07207
PGAM1	0.597375	11.5266	1.17651	0.240301	0.747761	-6.07223
PTPRA	-0.502635	12.094	-1.1758	0.240585	0.74837	-6.07305
CERS6	0.595416	10.5946	1.1739	0.241344	0.749498	-6.07525
NUP210L	-0.785796	2.45992	-1.17264	0.241847	0.750327	-6.07671
SIN3B	-0.472469	11.5656	-1.17254	0.241889	0.75038	-6.07683
DUSP16	-0.565077	10.9849	-1.1716	0.242266	0.751011	-6.07791
JAK3	0.814782	9.64931	1.17054	0.24269	0.751785	-6.07913
NDUFA4	-0.450069	12.7209	-1.17038	0.242753	0.75182	-6.07931
B4GALNT4	-1.55555	7.79423	-1.17038	0.242755	0.75182	-6.07932
ZDHHC19	-1.08126	2.7191	-1.16986	0.242963	0.752096	-6.07992
SIRT6	0.421726	10.292	1.16984	0.242971	0.752096	-6.07994
BAAT	1.08657	2.07602	1.16859	0.243472	0.752843	-6.08137
KAT7	-0.473428	11.0855	-1.16685	0.244174	0.753973	-6.08338
MAP2K3	0.540267	11.8353	1.16677	0.244205	0.753973	-6.08347
NUP160	0.542657	11.6171	1.16594	0.244541	0.754628	-6.08443
DNMT3A	0.572003	11.1909	1.16572	0.244632	0.754696	-6.08468
CDC14A	-0.888184	8.1012	-1.1654	0.244758	0.754779	-6.08504
SLC2A10	-1.3786	8.85291	-1.16477	0.245014	0.754979	-6.08577
SLC10A6	1.98444	5.9984	1.16466	0.245059	0.754979	-6.0859
UGT2B7	-2.16644	3.47584	-1.16404	0.245309	0.755142	-6.08661
SLC9A3	1.56128	6.7461	1.16363	0.245476	0.755349	-6.08708
ZSWIM2	-0.233628	0.101973	-1.16301	0.245727	0.755709	-6.08779
SETDB1	0.459996	11.1012	1.16286	0.245788	0.755756	-6.08796
NANS	0.512793	11.8341	1.16239	0.245979	0.755981	-6.0885
SLC33A1	0.512624	11.3719	1.16231	0.246009	0.755981	-6.08859
PNPLA8	-0.522619	10.7597	-1.16227	0.246028	0.755981	-6.08864
HYAL1	-1.0706	8.73632	-1.16182	0.246209	0.756102	-6.08915
FNTB	0.436612	9.68801	1.16162	0.246289	0.756144	-6.08938
PCCA	-0.715084	9.82187	-1.16097	0.246554	0.756389	-6.09013
NEURL1B	-0.748599	11.9619	-1.16079	0.246628	0.756466	-6.09033
POLG	0.480285	11.6766	1.16067	0.246678	0.756545	-6.09048
NDUFA6	0.489464	11.9158	1.15825	0.24766	0.758111	-6.09324
LCAT	-0.699708	9.10078	-1.15598	0.248588	0.759402	-6.09583
SLC29A4	-1.22705	6.6019	-1.1553	0.248865	0.759649	-6.0966
ATP6V1F	0.434415	12.4448	1.15528	0.248871	0.759649	-6.09662
GLYATL2	-2.28839	4.46776	-1.15493	0.249017	0.759866	-6.09703
CYP4A11	-0.865294	1.19975	-1.15401	0.249392	0.760357	-6.09807
HIF1A	0.719645	13.3244	1.15264	0.249954	0.761341	-6.09963
SDHB	0.400341	12.0617	1.15167	0.250352	0.762212	-6.10073
XYLT1	-1.11323	8.85663	-1.15134	0.250488	0.762238	-6.1011
ASAH1	-0.558143	12.5312	-1.15104	0.250608	0.762452	-6.10144
FAR2	-0.962878	7.79869	-1.15025	0.250933	0.763132	-6.10233
GALNT12	1.19813	9.44285	1.1501	0.250996	0.763249	-6.10251
PHOSPHO2	-0.581261	6.63991	-1.14892	0.251481	0.763994	-6.10384
SLC30A6	0.435561	11.0138	1.14837	0.251709	0.764263	-6.10447
INPP5B	-0.473911	10.2168	-1.1468	0.252357	0.765152	-6.10625
AMT	-0.746784	8.67173	-1.14625	0.252583	0.765494	-6.10686
NAT14	-0.811741	9.74224	-1.14523	0.253003	0.766046	-6.10801
SGK1	0.96447	12.731	1.14433	0.253378	0.766559	-6.10903
NDST3	1.15752	2.53625	1.14354	0.253705	0.767279	-6.10992
MIB1	-0.574497	11.3052	-1.14263	0.254082	0.767891	-6.11095
GPD1	1.08778	5.27346	1.14111	0.254712	0.768979	-6.11266
ELP3	-0.482432	10.6326	-1.13977	0.255269	0.769547	-6.11416
PTPN9	-0.488458	11.088	-1.13949	0.255387	0.769664	-6.11448
SDR9C7	2.3041	5.10833	1.13853	0.255783	0.770329	-6.11555
MRM1	0.474872	8.74592	1.1378	0.256091	0.770528	-6.11638
LIPT2	0.614931	6.33023	1.13756	0.25619	0.770595	-6.11665
TAZ	0.435675	10.8441	1.13645	0.256655	0.771342	-6.11789
TGM4	0.998828	2.87042	1.13629	0.256718	0.771415	-6.11806
GCNT7	0.791181	2.84014	1.13527	0.257146	0.772318	-6.11921
CIDEA	-1.1359	1.33924	-1.13213	0.258463	0.77432	-6.12272
BMP2K	0.597018	8.5781	1.13153	0.258711	0.774374	-6.12338
VNN1	1.63226	7.19571	1.13114	0.258877	0.774634	-6.12382
MYBBP1A	0.425855	11.8453	1.13036	0.259203	0.775115	-6.12469
SAE1	0.487886	13.091	1.13016	0.25929	0.775139	-6.12492
STK39	0.751933	10.8609	1.12946	0.259585	0.775639	-6.1257
SAP130	0.431927	10.9203	1.12901	0.259773	0.775686	-6.1262
MAP2K1	0.489437	11.8523	1.12855	0.259968	0.77598	-6.12671
AAAS	0.351199	11.265	1.12568	0.261178	0.777567	-6.1299
PREP	0.45003	11.3591	1.12546	0.261273	0.777762	-6.13014
ALOX12	1.24043	7.14315	1.12434	0.261746	0.778327	-6.13138
ST8SIA5	-1.00733	2.85654	-1.12338	0.262154	0.779078	-6.13245
COX8C	0.698825	1.02537	1.12324	0.262211	0.779078	-6.1326
PPP2R1B	0.518864	10.7054	1.12306	0.262289	0.779138	-6.1328
RIPK3	0.772822	8.96255	1.12276	0.262415	0.779338	-6.13313
SLC35D2	-0.50703	9.94343	-1.12255	0.262503	0.779468	-6.13336
CAMK2B	1.5288	5.84541	1.12105	0.263141	0.78039	-6.13503
ETNK2	-0.989767	9.14937	-1.12103	0.263149	0.78039	-6.13505
HGSNAT	-0.580284	12.057	-1.1207	0.263291	0.780452	-6.13542
UBE2K	0.461491	12.2799	1.12058	0.263342	0.780452	-6.13555
SLC1A2	-1.20706	4.62553	-1.12044	0.263399	0.780486	-6.1357
LIAS	-0.487417	8.72856	-1.11985	0.263653	0.781003	-6.13635
DUSP7	0.932913	12.1026	1.11945	0.263821	0.781347	-6.13679
NUP153	0.555965	11.7665	1.11688	0.264916	0.782913	-6.13962
COX7C	-0.442954	13.4248	-1.11684	0.264936	0.782913	-6.13967
SACM1L	-0.459491	10.7971	-1.11666	0.265009	0.782913	-6.13986
ALDH18A1	0.461082	12.0286	1.11655	0.265057	0.782947	-6.13998
MAP3K1	0.600556	10.9796	1.11504	0.265701	0.784076	-6.14164
SLC44A3	0.825044	9.46261	1.1145	0.265934	0.784418	-6.14224
AUH	-0.511761	9.10811	-1.11329	0.266453	0.785137	-6.14357
PARP8	0.714509	10.0634	1.11326	0.266464	0.785137	-6.1436
TPSB2	-1.43896	7.925	-1.11259	0.266753	0.785511	-6.14434
SDHD	-0.471929	11.5662	-1.11144	0.267245	0.786285	-6.1456
EPHA4	-1.19637	9.02708	-1.11039	0.267698	0.786897	-6.14675
VNN2	1.26789	6.45268	1.10814	0.268667	0.78852	-6.14921
PIK3R4	0.526055	11.1592	1.10781	0.268808	0.788778	-6.14957
HAL	1.00703	5.13017	1.10668	0.269295	0.789748	-6.1508
USP14	0.463103	12.0811	1.10603	0.269578	0.790156	-6.15151
CDK14	-1.03427	9.3482	-1.10532	0.269886	0.790416	-6.15229
ABHD6	-0.659994	8.63426	-1.10475	0.270132	0.790866	-6.15291
TAF9	-0.439471	9.83358	-1.1041	0.270412	0.791374	-6.15362
FABP9	0.809965	0.802101	1.10319	0.270807	0.792027	-6.15461
HMOX2	0.416174	11.5834	1.10313	0.270831	0.792027	-6.15467
SMPD2	0.469741	9.43572	1.10156	0.271514	0.793256	-6.15638
PEPD	-0.496085	11.646	-1.10147	0.271551	0.79328	-6.15647
TUFM	0.34548	13.5875	1.1014	0.271584	0.79328	-6.15655
SLC30A7	0.449694	10.9096	1.10004	0.272176	0.794229	-6.15803
PJA1	-0.568232	10.8703	-1.09976	0.272297	0.794316	-6.15833
PTPRK	0.61642	12.2003	1.09806	0.273036	0.795703	-6.16017
TAT	-1.02609	2.19366	-1.09726	0.273384	0.796258	-6.16104
TESK2	0.671523	9.22069	1.09589	0.273984	0.796776	-6.16252
ABCB6	0.568779	8.97388	1.09578	0.274031	0.796799	-6.16264
SLC23A1	1.01266	5.00692	1.0931	0.275204	0.798444	-6.16553
DGKD	-0.604454	10.0033	-1.0927	0.275381	0.798727	-6.16596
FBP1	1.15414	9.33015	1.09218	0.275608	0.799157	-6.16652
ASB12	-1.24651	2.82348	-1.09123	0.276024	0.799786	-6.16754
NDUFA9	0.437077	11.4007	1.09019	0.276482	0.800495	-6.16866
AQP10	-1.10711	1.85422	-1.08983	0.276643	0.800698	-6.16906
NUDT2	-0.466708	9.96238	-1.08751	0.277664	0.802204	-6.17155
PPM1E	-0.841456	3.98378	-1.08736	0.277728	0.802256	-6.1717
STK38L	-0.616594	11.3351	-1.08644	0.278136	0.802813	-6.17269
TRMT13	0.468007	9.51088	1.08624	0.278225	0.802933	-6.17291
HCK	0.868213	9.44082	1.08566	0.278482	0.803217	-6.17353
PPA1	0.474561	12.9945	1.08529	0.278643	0.803514	-6.17392
LRSAM1	-0.356195	10.3359	-1.08517	0.278698	0.803551	-6.17405
NMT1	0.373851	12.768	1.08418	0.279135	0.804139	-6.17511
CNP	0.380579	12.7862	1.08239	0.279925	0.805419	-6.17702
ATP6V0E1	-0.386427	12.9827	-1.07966	0.281138	0.807321	-6.17993
STK16	-0.427905	10.116	-1.07944	0.281238	0.807501	-6.18017
HSD11B1	-0.982564	5.82942	-1.07943	0.281243	0.807501	-6.18018
NDUFA12	0.411136	11.4122	1.07888	0.281488	0.807879	-6.18076
PARP4	0.558537	11.8754	1.07879	0.281527	0.807913	-6.18086
CTH	-0.915008	6.69942	-1.07798	0.281888	0.80806	-6.18172
PDE6A	1.2424	3.5561	1.0779	0.281922	0.80806	-6.1818
DCTD	-0.458179	11.7764	-1.07789	0.281925	0.80806	-6.18181
POC1B-GALNT4	-0.66855	3.40938	-1.07722	0.282228	0.808643	-6.18253
PMVK	0.498679	11.8811	1.07611	0.282723	0.809311	-6.18371
PPM1L	-1.01498	9.31931	-1.07527	0.283099	0.809926	-6.1846
GK5	0.560455	10.6758	1.07348	0.283896	0.810903	-6.18649
SDHC	0.38477	12.2149	1.07299	0.284116	0.811265	-6.18701
AHCTF1	0.47279	11.4698	1.07255	0.284315	0.811563	-6.18748
UBE2NL	0.581572	0.909259	1.07153	0.28477	0.812477	-6.18855
SLCO1B1	1.19024	1.17869	1.07103	0.284996	0.812754	-6.18908
SLC19A2	-0.552426	9.66145	-1.07102	0.285001	0.812754	-6.18909
COPE	0.37188	12.864	1.06943	0.285716	0.813798	-6.19078
NCOR1	-0.451627	12.0984	-1.06862	0.286077	0.814428	-6.19162
GMPPB	0.475375	10.7306	1.06738	0.286638	0.815003	-6.19293
SLC11A1	0.723204	8.59544	1.06618	0.28718	0.81589	-6.1942
UBR7	0.482611	11.6024	1.06571	0.287389	0.816102	-6.19468
TFB1M	0.44136	8.93887	1.06529	0.287579	0.816317	-6.19513
PHKA1	0.646218	9.73302	1.06515	0.287643	0.816317	-6.19527
ALDH8A1	-0.990382	4.08704	-1.06486	0.287773	0.816317	-6.19558
PPM1B	-0.42478	11.2225	-1.06449	0.287942	0.816317	-6.19597
SEPHS2	0.408029	12.0098	1.06435	0.288005	0.816317	-6.19612
FUT11	-0.428935	9.93112	-1.06389	0.288214	0.816565	-6.1966
SLC10A1	0.679898	2.1374	1.06347	0.288402	0.816817	-6.19704
SLC12A6	0.771838	11.3128	1.06167	0.28922	0.817909	-6.19893
TGM3	2.04992	4.33232	1.06038	0.289804	0.818758	-6.20028
MAN2B2	-0.478794	11.4338	-1.05895	0.290455	0.819856	-6.20177
CDK10	0.403361	11.6618	1.0578	0.290978	0.820421	-6.20297
CYP1A2	0.60801	0.602107	1.05772	0.291013	0.820421	-6.20305
DPEP3	0.943987	1.79648	1.05626	0.291676	0.821408	-6.20457
MAP3K14	-0.586143	10.2689	-1.05601	0.291791	0.821468	-6.20483
CSAD	0.555594	10.2051	1.05542	0.292063	0.821994	-6.20545
EGFR	1.04032	12.7876	1.0546	0.292436	0.822297	-6.2063
LIPF	-0.555802	0.449594	-1.05449	0.292487	0.822297	-6.20642
UBE2M	0.386001	12.1483	1.05423	0.292603	0.822374	-6.20668
PDXP	0.755821	4.93086	1.05371	0.292843	0.82262	-6.20723
TRMT10B	-0.384133	8.87792	-1.05064	0.294251	0.824294	-6.21042
SLC5A9	-1.1973	3.71638	-1.05043	0.294347	0.824441	-6.21064
FER	-0.634463	9.81365	-1.04992	0.294579	0.824704	-6.21116
PPIAL4G	0.490418	0.81899	1.04947	0.294785	0.824864	-6.21163
GALNT1	0.615652	12.3045	1.04728	0.295793	0.826197	-6.21389
HMOX1	0.615725	10.538	1.04714	0.295855	0.826294	-6.21403
USP32	0.47817	10.5518	1.046	0.296383	0.827229	-6.21522
ADH4	-0.992076	1.58897	-1.0451	0.296797	0.827739	-6.21614
ZDHHC9	0.487781	11.2976	1.04401	0.297301	0.828152	-6.21727
PLIN1	-0.85487	4.06701	-1.0439	0.297351	0.828152	-6.21738
EGFL8	-0.657719	6.27225	-1.04203	0.298217	0.82906	-6.2193
SLCO3A1	0.793832	11.0371	1.0415	0.298461	0.829281	-6.21984
BCAT2	0.474483	11.3032	1.04092	0.29873	0.829687	-6.22044
ROCK1	-0.514562	11.2061	-1.03834	0.299926	0.831778	-6.22308
POLR3H	-0.394481	11.0785	-1.03751	0.300312	0.832322	-6.22393
AGL	0.633141	11.1529	1.03738	0.300375	0.832422	-6.22407
CYP24A1	1.77826	8.66649	1.03721	0.30045	0.832505	-6.22424
UBE2O	0.376395	11.3397	1.03663	0.300725	0.832738	-6.22484
SLC44A2	0.456522	13.5545	1.03613	0.300955	0.833035	-6.22535
ST3GAL6	-0.701377	8.05155	-1.03461	0.301664	0.834044	-6.2269
BRAF	-0.425539	10.3611	-1.0331	0.302366	0.834911	-6.22844
HECW1	1.03929	4.63379	1.03228	0.302753	0.835295	-6.22928
PPCS	0.353787	11.5169	1.03186	0.30295	0.835461	-6.22971
PIK3C3	-0.430532	10.6765	-1.03182	0.302967	0.835469	-6.22974
PRKAA2	-1.61859	7.53863	-1.03001	0.303814	0.836624	-6.23159
PHKG1	-0.427661	5.55351	-1.02984	0.303896	0.836674	-6.23176
NSUN3	0.476928	9.01311	1.02921	0.30419	0.837086	-6.2324
SLC25A12	-0.38998	10.3487	-1.02909	0.304246	0.837165	-6.23252
PHOSPHO1	-0.779393	4.70059	-1.02795	0.304781	0.83766	-6.23368
MGLL	-0.822126	11.3208	-1.02756	0.304964	0.837951	-6.23407
B4GALNT3	0.972048	10.7524	1.0272	0.305132	0.83797	-6.23443
POMGNT1	0.362564	11.9224	1.02704	0.305206	0.838053	-6.23459
CRYZ	-0.615177	10.5666	-1.02567	0.305854	0.838842	-6.23599
DEGS1	-0.551404	11.6647	-1.02541	0.305976	0.839093	-6.23625
AK8	-0.87807	6.01731	-1.02513	0.306109	0.839278	-6.23654
RNF19B	0.585646	11.9588	1.02119	0.307967	0.842059	-6.24051
LTK	1.26637	5.76834	1.02099	0.308059	0.842104	-6.24071
GLS	-0.601183	11.4708	-1.02071	0.308196	0.842141	-6.241
POLR3B	0.415973	9.57837	1.02033	0.308372	0.842461	-6.24137
ART1	-0.51106	0.493902	-1.02	0.308528	0.842605	-6.2417
AWAT1	0.356701	0.353238	1.01904	0.308986	0.843338	-6.24268
GALNT2	0.539132	12.9072	1.01855	0.309215	0.843753	-6.24316
FABP4	-2.51369	6.83506	-1.01662	0.310132	0.844866	-6.2451
AKR1C4	1.11886	1.77466	1.01323	0.311748	0.846115	-6.2485
POLR3A	0.375309	10.581	1.01323	0.311748	0.846115	-6.2485
CHST3	-0.757539	10.6098	-1.01267	0.312014	0.846372	-6.24906
ABCA1	0.724608	10.6785	1.01222	0.31223	0.846438	-6.24951
NUDT4	-0.493054	10.5857	-1.01072	0.312945	0.847642	-6.251
CDC34	-0.397698	11.3387	-1.00823	0.314134	0.84927	-6.25348
EYA2	1.28878	11.606	1.0082	0.31415	0.849272	-6.25351
PPP2R1A	-0.356097	14.0255	-1.00752	0.314478	0.849475	-6.25419
MT-ND2	-0.609232	16.9246	-1.00606	0.315178	0.850606	-6.25564
SLC28A1	1.00537	3.37204	1.00527	0.315557	0.85121	-6.25642
PNPLA2	-0.478378	11.8402	-1.00513	0.315623	0.8513	-6.25656
ANKRD1	-1.32539	3.25975	-1.00157	0.317336	0.853557	-6.26008
SLC8B1	0.419164	11.3121	1.00154	0.317355	0.853557	-6.26012
TYRP1	1.13898	2.12792	1.00153	0.317359	0.853557	-6.26013
ACLY	0.455337	12.7839	0.998378	0.318881	0.855234	-6.26324
SLC22A4	-0.697724	6.67251	-0.998294	0.318921	0.855288	-6.26332
ACOX3	0.454718	9.98843	0.996343	0.319866	0.856266	-6.26524
SUCLA2	-0.483857	10.7568	-0.996049	0.320009	0.856491	-6.26553
PFAS	0.502092	10.3221	0.995488	0.320281	0.856808	-6.26608
GCK	-1.64072	5.27062	-0.994603	0.320711	0.857351	-6.26695
STARD7	0.367028	13.0775	0.99336	0.321315	0.858397	-6.26817
SIRT2	-0.428743	11.5712	-0.992759	0.321607	0.858647	-6.26876
CHAT	1.21398	1.20219	0.99171	0.322119	0.859458	-6.26978
PGK2	0.406431	0.402485	0.991698	0.322124	0.859458	-6.26979
FKBP1B	-0.829311	7.23049	-0.991591	0.322177	0.859505	-6.2699
DUT	0.441043	12.3093	0.991212	0.322361	0.85971	-6.27027
PTK7	-0.537651	12.8351	-0.990718	0.322602	0.860201	-6.27075
UBE2Q1	0.33315	12.3609	0.989844	0.323028	0.860791	-6.27161
CYP11B1	0.366724	0.363164	0.988945	0.323467	0.861255	-6.27248
USP12	-0.419276	10.5945	-0.98819	0.323836	0.861659	-6.27322
STK25	-0.36565	12.2082	-0.987854	0.324	0.861738	-6.27355
GALNTL5	0.395228	0.391391	0.987559	0.324145	0.862017	-6.27384
SLC28A2	-1.62182	3.67079	-0.98647	0.324678	0.862505	-6.2749
FTMT	-0.218148	0.117303	-0.985947	0.324934	0.862637	-6.27541
PRDX5	0.443668	13.8283	0.98587	0.324972	0.862637	-6.27548
TGS1	0.433121	10.6369	0.984459	0.325663	0.863605	-6.27685
PIK3R5	0.715386	7.98845	0.983685	0.326043	0.864045	-6.2776
N6AMT1	-0.401615	8.6901	-0.983015	0.326372	0.86431	-6.27825
MAP3K11	-0.300284	12.1465	-0.982655	0.32655	0.864477	-6.2786
RPE	0.423392	10.8646	0.981898	0.326922	0.864884	-6.27934
MGST3	-0.38997	11.9208	-0.981676	0.327031	0.864956	-6.27955
LCLAT1	0.410896	10.2164	0.981479	0.327128	0.865137	-6.27974
TUSC3	-1.38718	10.3178	-0.980676	0.327523	0.865543	-6.28052
GTF3C4	0.40927	11.3089	0.980603	0.327559	0.865543	-6.28059
TRIM32	-0.513191	9.93879	-0.979451	0.328127	0.866037	-6.28171
ACHE	-1.11555	6.49262	-0.979062	0.328318	0.86635	-6.28208
PCMT1	-0.385624	11.7869	-0.979042	0.328328	0.86635	-6.2821
DDOST	0.351804	13.8458	0.979036	0.328332	0.86635	-6.28211
NME3	-0.457905	10.8111	-0.978168	0.32876	0.867023	-6.28294
RIOK2	-0.346801	10.0216	-0.977615	0.329033	0.867262	-6.28348
UGGT2	-0.477769	9.8931	-0.976682	0.329494	0.867797	-6.28438
SLC16A13	0.545767	8.19663	0.974726	0.330462	0.868904	-6.28626
NUP214	0.339939	11.9914	0.973653	0.330994	0.869465	-6.28729
CYP51A1	0.654899	7.53985	0.972091	0.331769	0.870181	-6.28879
PPP3R2	0.326311	0.323143	0.971841	0.331893	0.870318	-6.28903
IP6K2	-0.37917	11.9574	-0.971445	0.33209	0.870477	-6.28941
SLC20A2	0.570486	11.8326	0.971356	0.332134	0.870477	-6.2895
SGMS1	-0.459	10.6064	-0.970921	0.33235	0.870643	-6.28991
BLVRA	-0.458257	11.3384	-0.970497	0.332561	0.870749	-6.29032
G6PC	0.608058	0.602154	0.970188	0.332715	0.870813	-6.29062
MOGAT3	0.91142	1.2359	0.968778	0.333417	0.871594	-6.29197
PTPRH	1.1664	8.87023	0.967191	0.334208	0.87226	-6.29348
AOC2	-0.638257	5.381	-0.966447	0.33458	0.872483	-6.29419
SMG1	0.45903	12.5919	0.965123	0.335241	0.87353	-6.29545
LHPP	-0.489676	10.268	-0.963999	0.335804	0.874027	-6.29652
RNF167	-0.34027	12.4729	-0.963618	0.335994	0.874439	-6.29689
TPO	-1.31534	3.12358	-0.963494	0.336056	0.874562	-6.297
UBE2R2	-0.337978	12.313	-0.963127	0.33624	0.874852	-6.29735
TGM6	1.05124	1.04103	0.962247	0.336681	0.875548	-6.29819
PLA2G4A	-1.14504	8.61749	-0.959443	0.338089	0.877102	-6.30085
NAA20	0.47749	12.068	0.959391	0.338115	0.877102	-6.3009
NPEPPS	0.389405	12.4746	0.957183	0.339226	0.878878	-6.30298
SLC24A2	-1.11163	3.07499	-0.957069	0.339284	0.878878	-6.30309
LPIN3	0.507002	10.3163	0.95518	0.340237	0.880151	-6.30488
NAAA	-0.570604	9.57188	-0.955076	0.340289	0.880151	-6.30497
SLC6A5	0.615334	0.60936	0.955014	0.34032	0.880151	-6.30503
CYB5R2	-0.726948	10.1847	-0.954627	0.340516	0.880448	-6.3054
MAPK7	-0.396145	10.3974	-0.953025	0.341325	0.881263	-6.3069
APRT	0.396871	12.3586	0.952927	0.341375	0.881263	-6.307
UGT8	1.90849	7.75501	0.952506	0.341588	0.881486	-6.30739
NSUN4	0.347616	10.6587	0.951946	0.341871	0.881766	-6.30792
UBE2U	0.789952	0.782282	0.951694	0.341999	0.88183	-6.30816
TXN2	-0.330475	11.9547	-0.951559	0.342068	0.88183	-6.30828
ACER1	-0.901263	1.81725	-0.950318	0.342697	0.88295	-6.30945
DAPK1	-0.935868	9.96673	-0.94837	0.343685	0.883903	-6.31127
MDH2	0.353972	13.4401	0.948359	0.343691	0.883903	-6.31128
CRISP3	-2.11652	4.53504	-0.947832	0.343959	0.884284	-6.31178
TNKS	-0.462727	10.9496	-0.947714	0.344019	0.884295	-6.31189
PRKACA	-0.352651	12.2506	-0.946975	0.344395	0.884657	-6.31258
CLPS	0.940955	1.26515	0.946864	0.344451	0.884657	-6.31268
SLC4A4	-1.60558	5.55697	-0.946794	0.344487	0.884657	-6.31275
NMNAT3	-0.93185	8.70049	-0.946558	0.344607	0.884747	-6.31297
TTLL10	0.923069	4.7767	0.946123	0.344828	0.885041	-6.31337
NDUFB1	0.389088	11.46	0.946006	0.344888	0.885041	-6.31348
PTPRQ	1.38388	2.83455	0.944555	0.345627	0.885794	-6.31484
USP15	0.388133	11.497	0.943967	0.345927	0.886159	-6.31538
USP19	-0.375885	11.6216	-0.942137	0.346862	0.887334	-6.31709
SLC13A2	1.46397	3.08539	0.942029	0.346917	0.8874	-6.31719
POLG2	0.373787	9.03956	0.941556	0.347159	0.887698	-6.31763
SLC2A12	-1.07553	7.30275	-0.941296	0.347292	0.887983	-6.31787
ACOT12	-0.557216	0.750491	-0.940816	0.347537	0.888273	-6.31832
EYA1	1.44119	3.76053	0.940597	0.347649	0.888444	-6.31852
CTDSPL	-0.466592	11.4607	-0.940571	0.347663	0.888444	-6.31854
TSSK1B	0.297455	0.294567	0.939734	0.348091	0.889083	-6.31932
SULT1B1	-1.21491	4.40738	-0.938718	0.348612	0.889538	-6.32026
VCPKMT	0.397101	9.23542	0.938656	0.348644	0.889549	-6.32032
PDE6H	0.288682	0.285879	0.937773	0.349097	0.889995	-6.32114
TPST2	-0.496892	11.159	-0.937629	0.34917	0.889995	-6.32127
SETD1B	-0.370956	11.2465	-0.937604	0.349183	0.889995	-6.32129
BMPR1B	-1.47344	6.99077	-0.937079	0.349453	0.89015	-6.32178
SLC1A6	1.76414	2.942	0.936587	0.349706	0.890442	-6.32223
CHUK	0.362849	10.4367	0.936147	0.349932	0.890647	-6.32264
USP10	0.368453	12.0134	0.935905	0.350056	0.890797	-6.32286
UBLCP1	-0.386594	10.7762	-0.935257	0.350389	0.891344	-6.32346
NDUFC2	-0.428499	11.0143	-0.934887	0.35058	0.891454	-6.3238
PPP1CB	-0.397595	14.2694	-0.934585	0.350735	0.891494	-6.32408
PXDN	-1.04668	11.2888	-0.931929	0.352104	0.892815	-6.32653
CYP21A2	-0.944103	2.98336	-0.930779	0.352698	0.893452	-6.32759
GALC	-0.52261	9.9992	-0.930429	0.352878	0.893506	-6.32791
CYP3A7	0.715684	3.54467	0.930044	0.353078	0.893506	-6.32826
[truncated: 1,502 more rows]

## Sheet: Supplementary Table 7
Supplementary Table 7: Prognostic analysis of metabolism-related genes in cervical cancer
Gene Symbol	HR	low95	up95	p.val
CYP51A1	2.15737	1.35878	3.42529	0.00157835
SLC22A16	0.57476	0.362117	0.91227	0.022105
HCCS	0.558968	0.350952	0.89028	0.0133245
SLC25A5	0.536455	0.336968	0.854041	0.00805841
PON1	1.68125	1.05898	2.66918	0.0289895
PDK2	0.622626	0.391854	0.989306	0.045075
MAP3K14	0.481136	0.302682	0.764802	0.00225915
NOS2	0.618752	0.389376	0.98325	0.042116
SLC13A2	0.583986	0.367075	0.929076	0.0223145
MGST1	1.64471	1.03559	2.61209	0.0357295
UQCRC1	0.579929	0.365366	0.920495	0.0243489
POLA2	0.586817	0.369306	0.932435	0.0244342
MDH1	0.6104	0.384539	0.96892	0.0387921
CPS1	1.73472	1.09139	2.75726	0.0201094
GLRX2	1.68156	1.05849	2.6714	0.028542
AGPAT4	2.45779	1.54472	3.91058	0.000193115
PIK3CB	0.61464	0.385697	0.97948	0.0376991
MSMO1	2.06148	1.29874	3.27218	0.00339713
PTPRN	1.95915	1.22882	3.12354	0.00409906
LTK	0.62632	0.394215	0.995083	0.0480102
MTMR1	0.557672	0.347835	0.894096	0.0110339
FGFR2	0.452379	0.284202	0.720075	0.000861835
PFKP	1.782	1.12171	2.83096	0.0151535
PKM	1.66593	1.04777	2.64878	0.0299742
IDH3G	0.570526	0.358875	0.907002	0.017511
FGFR3	0.583827	0.366972	0.928829	0.0220356
OTUD5	0.610545	0.384123	0.970434	0.0359945
SIRT2	0.604713	0.379273	0.964154	0.0300519
ATP1B3	0.533847	0.335286	0.85	0.00735274
CAMK2A	1.61599	1.01771	2.56599	0.0432285
SLC12A3	0.504894	0.317121	0.80385	0.00377484
MAP4K4	1.68391	1.06093	2.6727	0.0301978
PRKACA	0.603922	0.380436	0.958693	0.0346617
HSD17B10	0.602715	0.379459	0.957325	0.0327832
P4HA2	2.08784	1.31334	3.31906	0.0020089
ATP2A3	0.624415	0.393273	0.991408	0.0471293
ENO1	1.80343	1.13621	2.86245	0.0146606
SIRT6	0.598722	0.376911	0.951066	0.0304871
UBE2A	0.596316	0.373833	0.951209	0.0267183
MCCC1	0.60418	0.380393	0.959621	0.0338262
MKNK1	0.490693	0.307952	0.781874	0.0024531
CDC14A	0.61498	0.386962	0.977356	0.0397042
STK17B	0.597051	0.374957	0.950697	0.028153
CERS4	0.487129	0.30652	0.774156	0.00260564
CRAT	0.591335	0.371799	0.940501	0.0256781
NANS	0.611292	0.385132	0.970259	0.0406824
CYP26A1	0.584705	0.367956	0.929134	0.0234762
SCD	1.7103	1.07345	2.72497	0.0218776
HSD3B7	0.597275	0.375988	0.948801	0.0297071
NDUFB7	0.504748	0.317464	0.802518	0.00397796
ZDHHC8	1.65308	1.0408	2.62555	0.0338699
CHKB	0.513596	0.323416	0.815608	0.00548339
SLC25A17	0.52283	0.328671	0.831687	0.00618955
PMM1	0.599535	0.377431	0.952341	0.0309696
POLE2	0.590246	0.371099	0.938807	0.0252255
RPS6KA5	0.625035	0.392975	0.994132	0.0448585
ABHD12	0.60834	0.38271	0.966993	0.0354148
RAE1	0.538058	0.338767	0.854589	0.00942823
HCK	0.561052	0.353163	0.891315	0.0152258
LIPG	1.6763	1.05272	2.66927	0.0270969
PRPS2	0.568789	0.3581	0.903436	0.0176378
SUV39H1	0.531737	0.334393	0.845545	0.00762597
ATP11C	0.60546	0.380864	0.962501	0.0334051
NAA10	0.585528	0.367516	0.932866	0.0215976
RENBP	0.538081	0.338463	0.855429	0.00904905
SLC25A14	0.463543	0.291389	0.737408	0.00125793
PIM2	0.506345	0.318488	0.805006	0.00427176
PGK1	1.97787	1.24403	3.14458	0.00422319
USP11	0.619421	0.390099	0.983553	0.0439253
ACP5	0.601055	0.377539	0.9569	0.0304368
SETD6	1.61795	1.01815	2.57112	0.0418293
CDIPT	0.568866	0.357338	0.90561	0.0164801
CSK	0.548853	0.345642	0.871536	0.012233
DECR1	0.604773	0.380771	0.960551	0.0333546
SQLE	1.67315	1.05327	2.65786	0.0299065
GSR	0.477418	0.300591	0.758267	0.00214233
MAP4K1	0.412402	0.25886	0.657018	0.000212159
ECH1	0.606788	0.382299	0.963097	0.0379085
ETFB	0.595372	0.374773	0.94582	0.0288689
GCDH	0.494465	0.310389	0.787706	0.00283429
JAK3	0.504734	0.317768	0.801703	0.0044118
PIK3R2	0.467722	0.294609	0.742557	0.00164735
COPE	0.531291	0.334662	0.843448	0.00852832
CDK6	1.77684	1.11851	2.82265	0.0154103
PON2	2.00259	1.26143	3.17924	0.00407944
EPHB6	0.453268	0.283682	0.724235	0.000633577
PTPRZ1	0.609892	0.382625	0.972147	0.0320635
IMPDH1	1.87131	1.17809	2.97243	0.00878845
PLOD3	1.96748	1.23763	3.12775	0.00436268
NRF1	0.503387	0.316149	0.801515	0.00369182
YKT6	1.63218	1.0278	2.59197	0.0390714
TYRP1	1.64678	1.03596	2.61775	0.0343745
PTGDS	0.532776	0.33506	0.847164	0.0079916
NUP88	0.58809	0.370389	0.933749	0.026065
ALDH3A1	0.591274	0.37176	0.940406	0.0247836
SULT1E1	0.510017	0.321137	0.809991	0.00508255
NDUFC1	0.582122	0.365875	0.926178	0.0209166
B3GAT1	0.530978	0.33425	0.843492	0.00813064
SIAE	1.62074	1.01987	2.57561	0.0403098
SLC15A3	0.470439	0.29582	0.748133	0.00159667
NDUFS8	0.625812	0.394161	0.993607	0.0474587
RFC5	0.568726	0.35806	0.903337	0.0177131
GAPDH	1.76327	1.11008	2.80079	0.0172352
GCNT2	0.609891	0.384217	0.968116	0.0385323
ALDH5A1	0.623856	0.39264	0.99123	0.0458856
HMGCS1	1.77801	1.12022	2.82205	0.0172645
NME5	0.619976	0.390596	0.984062	0.0457073
ITK	0.516909	0.325525	0.820814	0.00612361
RNF130	0.490264	0.308526	0.779055	0.00289881
ST8SIA4	0.594228	0.374287	0.94341	0.0292864
PFKFB4	1.76705	1.11134	2.80965	0.0159736
ZAP70	0.428369	0.268694	0.682934	0.000345993
NDUFS7	0.588421	0.369926	0.935968	0.0236877
ST3GAL5	0.621407	0.391074	0.987399	0.0440613
AMPD1	0.576414	0.363132	0.914967	0.0216971
HAO2	1.68631	1.06214	2.67728	0.0283148
PLA2G2D	0.439192	0.275155	0.70102	0.000490327
AKR1A1	0.380205	0.238931	0.60501	6.61804e-05
ELOVL4	1.68487	1.06054	2.67674	0.0270161
SGK1	0.53536	0.336718	0.851188	0.00844942
SLC16A7	1.69109	1.06326	2.68962	0.0258896
PIGZ	0.513864	0.323307	0.816734	0.00527977
NDUFA8	0.605524	0.38125	0.96173	0.0338248
ACYP1	0.620584	0.390548	0.986113	0.0434725
GOT1	0.56895	0.357392	0.90574	0.0161307
ACAT2	1.66566	1.04923	2.64425	0.0327347
ALG5	1.64392	1.0342	2.61312	0.0328163
PTK2B	0.594768	0.374004	0.945843	0.0275277
PPP3CC	0.588903	0.370905	0.935028	0.0265569
EPHX2	0.505179	0.318052	0.802401	0.00444284
ADCY7	2.11122	1.32993	3.35148	0.00218261
POLR3GL	0.583768	0.366934	0.928736	0.0221544
NAA60	0.535645	0.337423	0.850315	0.00963369
FKBP9	1.75615	1.10628	2.78779	0.0187441
NT5C3A	0.609014	0.383141	0.968044	0.0356703
P4HA1	2.32634	1.45936	3.7084	0.000367959
ACADS	0.565519	0.356014	0.898311	0.0165839
NQO2	0.577735	0.361772	0.922617	0.0172523
GNMT	0.588085	0.37051	0.933426	0.0272368
ABCC4	0.613925	0.385234	0.978376	0.0365116
NDUFA1	0.57883	0.363757	0.921066	0.019785
GTF2F1	0.544447	0.342838	0.864614	0.0110978
UROD	0.581983	0.366655	0.92377	0.0239778
ASL	1.66464	1.0486	2.64262	0.0328745
MAP2K2	0.434314	0.273323	0.690132	0.000576008
PTPRB	1.78967	1.12647	2.84333	0.0138555
METTL16	0.613913	0.386279	0.975691	0.0385833
A4GALT	0.495021	0.310749	0.788566	0.00267132
GAD1	0.486565	0.306159	0.773275	0.00263488
HAT1	0.590428	0.371216	0.939089	0.0254123
ALDH1A2	0.590309	0.371798	0.93724	0.0271761
LDLR	2.06026	1.29799	3.2702	0.00308702
APOC1	0.62197	0.390434	0.99081	0.04263
SULT4A1	1.62038	1.01694	2.58189	0.0393951
UCK1	0.497395	0.313084	0.790207	0.00356887
SLC7A10	1.9674	1.23758	3.12762	0.0044283
COX4I1	0.583306	0.367347	0.926225	0.0237088
COX7B	0.527139	0.330956	0.839613	0.00607908
GALNT15	1.76101	1.10761	2.79984	0.0167848
GFPT2	1.71955	1.08075	2.73594	0.0209374
NDUFA2	0.494898	0.311489	0.786301	0.00334684
UBE2D2	0.559607	0.352574	0.88821	0.0162808
PDHA1	0.554543	0.349004	0.881132	0.0125771
GCH1	0.562613	0.353798	0.894673	0.0149392
SLC52A1	0.503063	0.31538	0.802438	0.00332353
CDK8	1.65736	1.04249	2.63488	0.0308778
DSTYK	1.61693	1.01636	2.57238	0.0401218
CHIT1	0.531741	0.333336	0.84824	0.00695819
PDE6B	0.503475	0.317155	0.799252	0.00466907
AMPD3	0.613307	0.384835	0.977421	0.036769
LOXL2	2.35755	1.48096	3.75298	0.000326085
PTPN22	0.62668	0.394031	0.99669	0.0470497
LDHA	1.63463	1.02846	2.59807	0.0374117
ACP2	0.616823	0.388446	0.979468	0.0418805
SDS	0.630083	0.396217	1.00199	0.0498863
GLUL	0.62032	0.389944	0.986801	0.0423203
SLC19A3	2.51873	1.58594	4.00015	0.000176832
SETDB2	0.602952	0.37961	0.957696	0.0328057
ZDHHC4	1.67821	1.05641	2.666	0.027572
DGKB	0.619975	0.389722	0.986263	0.0420638
NDUFB5	0.543945	0.341794	0.865656	0.00987103
BLK	0.603341	0.379505	0.959198	0.0324498
SLC2A8	0.520441	0.327891	0.826063	0.00706456
USP20	0.574817	0.361625	0.913694	0.0194075
IL18BP	0.526474	0.330527	0.838585	0.00647353
PARP6	0.523885	0.329349	0.833327	0.00621359
ITPKA	0.615263	0.387453	0.977018	0.0407908
PLCB2	0.583061	0.366479	0.927637	0.0221098
DUOX1	0.45238	0.284203	0.720076	0.000821922
SLC40A1	0.572727	0.360611	0.909613	0.0193187
PPCDC	0.619833	0.390506	0.983835	0.0455444
HERC3	1.64918	1.03905	2.61759	0.037539
PDE5A	0.552011	0.346985	0.878182	0.0118077
HADH	0.607526	0.382526	0.96487	0.0354257
GLTP	0.48541	0.303921	0.775277	0.00189401
SUOX	0.622618	0.392265	0.988244	0.0471545
ESD	1.73184	1.08961	2.75259	0.0194332
ULK3	0.619274	0.390005	0.983322	0.0433837
NTRK3	0.608798	0.383525	0.966391	0.0373394
ESCO1	0.627046	0.394679	0.99622	0.0482754
FKBP10	1.93433	1.21715	3.0741	0.00538805
CYP4B1	0.561545	0.352615	0.894269	0.0135573
SMYD2	2.12453	1.33595	3.37857	0.00163276
SLC39A1	1.78477	1.12065	2.84245	0.0130738
GALNT2	2.0169	1.26806	3.20794	0.00312086
EPHX1	0.60705	0.382464	0.963513	0.0381463
SLC25A38	0.62276	0.392355	0.988468	0.0476911
PLK2	1.9509	1.22905	3.0967	0.00590496
PLA2G7	0.572805	0.360336	0.910556	0.0186102
RNF217	1.68499	1.06147	2.67477	0.0312556
EGFR	1.61976	1.02047	2.57099	0.0447645
CHST7	0.608871	0.383571	0.966505	0.0372341
NDUFB11	0.626364	0.394512	0.994476	0.0485489
ATP6V1B2	0.620394	0.390426	0.985816	0.0431932
SLC39A4	1.61122	1.01136	2.56687	0.0409486
UGCG	0.555176	0.34902	0.883102	0.0128763
GLUD1	0.570226	0.357616	0.909236	0.0161724
PAOX	0.56073	0.351462	0.894601	0.0131031
HIRIP3	0.610335	0.383519	0.971292	0.0355599
LATS2	2.16165	1.3604	3.43483	0.00128921
PIP4K2A	0.541953	0.340945	0.861467	0.00998173
INPP1	0.538633	0.337802	0.858864	0.00804186
PDK1	1.89758	1.19522	3.01268	0.00784702
PFKM	1.83832	1.15812	2.91802	0.0114665
PRKCA	1.65516	1.04255	2.62773	0.0377769
PDE1C	2.16911	1.36335	3.45107	0.00112975
SLC25A28	0.396945	0.249687	0.631053	0.000145196
PHKG2	0.569204	0.358566	0.903583	0.0185742
COX6A2	0.511728	0.321526	0.814445	0.00460704
SLC6A1	1.8664	1.1739	2.9674	0.00855965
EXTL1	1.75705	1.10372	2.79711	0.0163677
DUSP2	0.615729	0.38775	0.97775	0.0406422
CDA	2.09774	1.31945	3.3351	0.00195153
B4GALT3	1.61496	1.0163	2.56628	0.0423966
HK2	2.14285	1.34875	3.40449	0.00155897
ALDH4A1	0.52109	0.327552	0.828982	0.0058452
NPR2	1.66624	1.04797	2.64929	0.0292313
HK3	0.613772	0.386189	0.975471	0.0389012
BDH1	0.476244	0.297959	0.761208	0.00141947
FDXR	0.60232	0.37885	0.957605	0.0317808
SYCE2	0.414035	0.260324	0.658508	0.000258371
POLR3K	0.589421	0.370972	0.936508	0.0256562
ASRGL1	0.57012	0.359199	0.904896	0.0200885
AK4	2.14367	1.35023	3.40337	0.00175594
DUSP19	0.589892	0.371534	0.936585	0.0269791
RPP14	0.612041	0.385402	0.971957	0.0386553
HPS3	0.616075	0.387663	0.979068	0.0405081
NMNAT3	0.451953	0.283431	0.720677	0.000717566
POLR2H	0.580833	0.365773	0.922339	0.0226233
ZDHHC19	0.620308	0.390662	0.984947	0.0442453
SLC51A	0.568669	0.357211	0.905304	0.0164547
PIGX	0.581748	0.365072	0.927023	0.0204551
PPM1M	0.525917	0.331018	0.83557	0.00716055
NDUFS4	0.582826	0.367042	0.925472	0.0228914
GPX8	1.68733	1.06095	2.68353	0.0256092
FABP7	0.535958	0.337428	0.851296	0.00905351
USP49	0.528173	0.331022	0.842744	0.00632885
NUDT2	0.57616	0.362997	0.914497	0.0226414
NDUFB6	0.52989	0.333556	0.841789	0.00771963
SLC7A3	0.619771	0.389591	0.985946	0.042128
AK8	0.566668	0.356958	0.899582	0.0174753
ABTB2	1.68957	1.06418	2.68248	0.0275824
CKB	0.528555	0.332926	0.839138	0.00808365
PLD4	0.587527	0.369351	0.934579	0.0239804
WEE1	0.503877	0.317222	0.800361	0.00429372
PRKCB	0.534825	0.336706	0.849521	0.00889502
LDHC	0.554736	0.349127	0.881433	0.0131961
LDHD	0.545355	0.343124	0.866777	0.0107948
PDIA3	1.65723	1.04338	2.63223	0.0328823
CERCAM	1.74375	1.09697	2.77187	0.0186209
COQ7	0.573351	0.360228	0.912564	0.0181574
DPEP2	0.516098	0.32382	0.822546	0.00491324
ACER1	0.539945	0.339658	0.858335	0.00928692
PRDX2	0.451056	0.28335	0.718024	0.000776691
TK1	0.516179	0.323873	0.822671	0.0047672
ECI1	0.453156	0.285084	0.720314	0.000985291
ABCA3	0.581289	0.36577	0.923797	0.021952
MGAT2	2.08837	1.31492	3.31677	0.00218347
GSTM4	0.584762	0.367992	0.929222	0.0236151
INPP5D	0.569986	0.358529	0.90616	0.0175924
CA5B	0.555941	0.349512	0.884291	0.0129206
B3GALNT1	0.526806	0.331226	0.837871	0.00684591
STK32A	1.60766	1.01067	2.5573	0.0430921
FASN	2.44073	1.53424	3.8828	0.000213272
DCXR	0.586606	0.369446	0.931415	0.0250887
ADPRM	0.594993	0.374531	0.945227	0.0285837
MGMT	0.493404	0.310534	0.783964	0.00315966
THOP1	0.511154	0.320621	0.814914	0.00386435
BPGM	0.545258	0.34209	0.869088	0.00921978
CARNS1	0.613748	0.385716	0.97659	0.0376315
PPP1CA	0.61565	0.387391	0.978404	0.0400569
FADS6	1.84579	1.15971	2.93776	0.00939402
SH3RF3	1.652	1.04013	2.62382	0.0342868
HPSE2	0.533327	0.335413	0.848021	0.00807965
COQ2	0.620103	0.39024	0.985362	0.0425382
PARP14	0.557743	0.35067	0.887094	0.0136225
PARP15	0.609263	0.383633	0.967595	0.0370268
ABCD2	0.530651	0.333696	0.843854	0.00756805
PTPRM	2.27168	1.42609	3.61865	0.000548804
UGT2A1	0.573214	0.361145	0.909812	0.020459
APOBEC4	0.610461	0.383732	0.971154	0.0459226
SLC19A1	1.64437	1.03152	2.6213	0.0331421
CNP	0.550282	0.346551	0.873781	0.0123917
ADCY6	1.70854	1.07238	2.72209	0.0213852
NDUFA11	0.447904	0.281717	0.712125	0.000777804
ATR	0.59496	0.372953	0.949119	0.0259778
ABO	0.632126	0.396312	1.00825	0.0491168
UCP2	0.584969	0.368125	0.929547	0.0236766
MSRA	0.597975	0.376749	0.949103	0.0319789
CPNE7	0.585964	0.368347	0.93215	0.0227843
AURKB	0.569485	0.358544	0.904527	0.018055
FARSA	0.588809	0.37058	0.93555	0.0253556
ALOX12B	0.554853	0.347649	0.885553	0.0114224
PLD6	0.522091	0.32882	0.828961	0.00630298
PIPOX	0.577873	0.363141	0.919581	0.0198096
FUT7	0.461112	0.289825	0.733629	0.00119086
ZDHHC20	1.60167	1.0091	2.54222	0.0467782
NQO1	0.613615	0.385631	0.976384	0.0371042
SLC25A42	0.573588	0.361342	0.910502	0.0202998
SIAH2	0.601682	0.377944	0.957872	0.0304615
EXT1	1.91369	1.2049	3.03941	0.00879543
ADI1	0.544063	0.342593	0.864012	0.0109916
LCK	0.599947	0.377328	0.953909	0.0303663
TREX2	0.599475	0.377392	0.952246	0.0305552
ACSM5	0.613621	0.386092	0.975236	0.038166
NDUFB1	0.532684	0.335339	0.846165	0.00834361
UQCR10	0.584847	0.368465	0.928301	0.0252695
ACOT1	0.575605	0.36213	0.914922	0.0197514
SATL1	0.609404	0.383392	0.968653	0.0332397
NDUFA6	0.503653	0.316761	0.800812	0.00383132
NT5C1B	1.81726	1.1449	2.88446	0.0132315
SLC24A3	1.66889	1.05125	2.6494	0.031888
SLC52A2	1.65874	1.04025	2.64496	0.0282996
NDUFA13	0.511763	0.322405	0.812337	0.0057122
PIP5K1C	0.576084	0.362437	0.91567	0.0199634
CYP4F12	0.458227	0.286906	0.731849	0.000834507
KCNJ11	0.538657	0.339149	0.855527	0.00965808
DHRS4L2	0.603631	0.379691	0.95965	0.0318071
SLC18A3	1.66414	0.962039	2.87864	0.0389958
HYKK	0.618079	0.388945	0.982198	0.0417444
IDO2	0.454332	0.285838	0.72215	0.00106292
ZDHHC11	0.625289	0.393829	0.992783	0.046797
ALG1L	0.502751	0.315739	0.80053	0.00354198
SERPINA3	1.63611	1.03024	2.59827	0.0371632
ADH7	0.581487	0.365467	0.925193	0.0197628
WNK3	0.61994	0.3897	0.98621	0.0417602
FUT11	1.89948	1.19032	3.03112	0.00576885
GAL3ST4	0.620969	0.390362	0.98781	0.0415238
SLC25A29	0.600292	0.377913	0.953527	0.031498
CYP2B6	0.595214	0.374672	0.945572	0.0288196
CYP2A13	0.543564	0.342438	0.862818	0.011529
ADH5	0.627858	0.394236	0.99992	0.0451268
NUP62CL	0.485115	0.305231	0.771012	0.00253592
ASPH	1.76406	1.11123	2.80043	0.0179359
INPP5B	0.592556	0.372583	0.942401	0.0262282
LCMT1	0.536089	0.337511	0.8515	0.00910156
KLHL23	0.596113	0.375246	0.946981	0.0292668
LTC4S	1.62415	1.0228	2.57908	0.0410666
QTRT1	0.525813	0.330588	0.836326	0.00653904
PPP3R1	0.615094	0.387035	0.977536	0.0396479
GPX1	0.592974	0.373549	0.94129	0.0309011
B3GALT4	0.565183	0.353609	0.903347	0.0139966
CKMT1B	0.567651	0.356554	0.903727	0.0153365
AMY2B	0.629648	0.394706	1.00444	0.0470433
MIF	1.64449	1.03326	2.6173	0.0341992
RPL36A	0.629044	0.395955	0.999347	0.049421
INSL3	0.575075	0.362107	0.913297	0.0202201
RPP14	1.87435	1.18092	2.97495	0.009609
CTSO	0.611044	0.384442	0.971213	0.0370447
PDF	1.83097	1.15063	2.91359	0.0103421
SULT1A3	0.570144	0.358964	0.90556	0.0181559
SLC25A10	0.491551	0.309587	0.780467	0.00334404
RBP3	0.522916	0.328228	0.833082	0.00549936
SERPINA3	2.4652	1.5466	3.92941	0.000123289

## Sheet: Supplementary Table 8
Supplementary Table 8: The replacement relationship between the default color module in WGCNA and specific metabolic pathways
Color	Metabolic pathway
brown	Glycolysis/Gluconeogenesis
turquoise	Purine metabolism
yellow	Arachidonic acid metabolism
blue	Carbon metabolism

## Sheet: Supplementary Table 9
Supplementary Table 9: Possible regulatory mechanisms of metabolism-related genes
gene	ReguType
A4GALT	Methylation
ABO	Methylation
ABTB2	Methylation
ACAT2	Methylation
ACSM5	Mutation
ADCY6	miRNA
AGPAT4	Methylation
ALDH1A2	Mutation;miRNA
ALDH3A1	Methylation
AMY2B	Mutation
APOBEC4	miRNA
ASRGL1	miRNA
ATP1B3	Methylation
ATP2A3	miRNA
ATP6V1B2	Methylation
ATR	Methylation
CDC14A	miRNA
CDK6	Methylation
CDK8	Methylation
CHST7	Methylation
CKB	Methylation
COX6A2	Methylation
CYP2B6	miRNA
CYP4F12	Methylation
DUSP2	Methylation
ELOVL4	Methylation
EPHX2	Methylation
EXT1	Methylation
FADS6	Methylation
GCNT2	Methylation
GFPT2	Methylation
HCK	Methylation
HK3	Mutation;Methylation
JAK3	Mutation;Methylation
KCNJ11	Methylation
LCK	Methylation
LTK	miRNA
NDUFC1	Methylation
NME5	Methylation;miRNA
NMNAT3	Methylation
PARP15	Methylation
PARP6	Methylation
PIP5K1C	Methylation
PIPOX	Methylation
PLCB2	Methylation
PLOD3	miRNA
RPL36A	Methylation
SCD	Methylation
SGK1	Methylation
SLC22A16	Methylation
SLC24A3	Methylation
SLC25A38	Methylation
SLC40A1	Methylation;miRNA
SLC7A10	Methylation
SULT4A1	Methylation
USP49	Mutation
ZAP70	Methylation
ZDHHC20	Methylation
